# Supplementary material for: Injured inflammatory environment overrides the TET2 shaped epigenetic landscape of pluripotent stem cell derived human neural stem cells
Source: Sci Rep. 2024 Oct 24;14:25186. doi: 10.1038/s41598-024-75689-3 (PMC11502794; doi:10.1038/s41598-024-75689-3)
Supplement: Supplementary file 2 — Supplementary Infomation 2. [file 41598_2024_75689_MOESM2_ESM.xlsx]

## Sheet: Gilal-M7
	Supplementary Table S2. Gene expressed/detected in undifferentiated Glial-M7 as significant by pairwise analysis of differential analysis for RNA-seq, RRBS (5mC), and RRHP(5hmC) for and between Glial-M7 and Neural-M28 shown in Fig. 6a Venn diagram.
	RNA	RNA ∩ RRHP	RNA ∩ RRBS	RNA ∩ RRHP ∩ RRBS	RRHP	RRHP ∩ RRBS	RRBS
	ENSG00000000005: TNMD	ENSG00000001461: NIPAL3	ENSG00000182379:NXPH4	ENSG00000103196: CRISPLD2	ENSG00000001460: STPG1	ENSG00000006534: ALDH3B1	ENSG00000007923: DNAJC11
	ENSG00000000971: CFH	ENSG00000001617: SEMA3F	ENSG00000185551:NR2F2	ENSG00000104332: SFRP1	ENSG00000001626: CFTR	ENSG00000007516: BAIAP3	ENSG00000072135: PTPN18
	ENSG00000001629: ANKIB1	ENSG00000002586: CD99	ENSG00000256618:MTRNR2L1	ENSG00000104368: PLAT	ENSG00000002079: -	ENSG00000008083: JARID2	ENSG00000072182: ASIC4
	ENSG00000001630: CYP51A1	ENSG00000005102: MEOX1		ENSG00000112137: PHACTR1	ENSG00000002726: AOC1	ENSG00000008517: IL32	ENSG00000094631: HDAC6
	ENSG00000003436: TFPI	ENSG00000005243: COPZ2		ENSG00000120149: MSX2	ENSG00000002746: HECW1	ENSG00000052850: ALX4	ENSG00000101017: CD40
	ENSG00000003989: SLC7A2	ENSG00000006016: CRLF1		ENSG00000120725: SIL1	ENSG00000002822: MAD1L1	ENSG00000054611: TBC1D22A	ENSG00000104980: TIMM44
	ENSG00000004776: HSPB6	ENSG00000006062: MAP3K14		ENSG00000136630: HLX	ENSG00000002834: LASP1	ENSG00000060982: BCAT1	ENSG00000105443: CYTH2
	ENSG00000005020: SKAP2	ENSG00000006283: CACNA1G		ENSG00000138835: RGS3	ENSG00000003137: CYP26B1	ENSG00000066735: KIF26A	ENSG00000105655: ISYNA1
	ENSG00000005059: MCUB	ENSG00000006453: BAIAP2L1		ENSG00000140470: ADAMTS17	ENSG00000003249: DBNDD1	ENSG00000068650: ATP11A	ENSG00000106077: ABHD11
	ENSG00000005073: HOXA11	ENSG00000006468: ETV1		ENSG00000141905: NFIC	ENSG00000004399: PLXND1	ENSG00000073060: SCARB1	ENSG00000106852: LHX6
	ENSG00000005884: ITGA3	ENSG00000007062: PROM1		ENSG00000185960: SHOX	ENSG00000004455: AK2	ENSG00000074047: GLI2	ENSG00000107831: FGF8
	ENSG00000005893: LAMP2	ENSG00000007237: GAS7		ENSG00000196557: CACNA1H	ENSG00000004534: RBM6	ENSG00000087495: PHACTR3	ENSG00000109182: CWH43
	ENSG00000006128: TAC1	ENSG00000007384: RHBDF1			ENSG00000004866: ST7; ST7-OT3	ENSG00000100121: GGTLC2	ENSG00000111906: HDDC2
	ENSG00000006282: SPATA20	ENSG00000008441: NFIX			ENSG00000004939: SLC4A1	ENSG00000105339: DENND3	ENSG00000113262: GRM6
	ENSG00000006327: TNFRSF12A	ENSG00000008513: ST3GAL1			ENSG00000005007: UPF1	ENSG00000105357: MYH14	ENSG00000114805: PLCH1
	ENSG00000006576: PHTF2	ENSG00000010818: HIVEP2			ENSG00000005022: SLC25A5	ENSG00000106003: LFNG	ENSG00000118260: CREB1
	ENSG00000006756: ARSD	ENSG00000011028: MRC2			ENSG00000005156: LIG3	ENSG00000112679: DUSP22	ENSG00000119042: SATB2
	ENSG00000007944: MYLIP	ENSG00000011105: TSPAN9			ENSG00000005194: CIAPIN1	ENSG00000113719: ERGIC1	ENSG00000120093: HOXB3
	ENSG00000008516: MMP25	ENSG00000011201: ANOS1			ENSG00000005339: CREBBP	ENSG00000121281: ADCY7	ENSG00000125084: WNT1
	ENSG00000009694: TENM1	ENSG00000011347: SYT7			ENSG00000005486: RHBDD2	ENSG00000127152: BCL11B	ENSG00000128185: DGCR6L
	ENSG00000011422: PLAUR	ENSG00000013288: MAN2B2			ENSG00000005961: ITGA2B	ENSG00000130940: CASZ1	ENSG00000128482: RNF112
	ENSG00000011465: DCN	ENSG00000013375: PGM3			ENSG00000006007: GDE1	ENSG00000131149: GSE1	ENSG00000129204: USP6
	ENSG00000011638: LDAF1	ENSG00000015532: XYLT2			ENSG00000006210: CX3CL1	ENSG00000133027: PEMT	ENSG00000129467: ADCY4
	ENSG00000012822: CALCOCO1	ENSG00000018408: WWTR1			ENSG00000006432: MAP3K9	ENSG00000134369: NAV1	ENSG00000130706: ADRM1
	ENSG00000013016: EHD3	ENSG00000020181: ADGRA2			ENSG00000006611: USH1C	ENSG00000134569: LRP4	ENSG00000131153: GINS2
	ENSG00000013293: SLC7A14	ENSG00000026508: CD44			ENSG00000006638: TBXA2R	ENSG00000136720: HS6ST1	ENSG00000131831: RAI2
	ENSG00000013297: CLDN11	ENSG00000027697: IFNGR1			ENSG00000006704: GTF2IRD1	ENSG00000136732: GYPC	ENSG00000135750: KCNK1
	ENSG00000013364: MVP	ENSG00000035862: TIMP2			ENSG00000006740: ARHGAP44	ENSG00000136960: ENPP2	ENSG00000137764: MAP2K5
	ENSG00000013583: HEBP1	ENSG00000041353: RAB27B			ENSG00000007080: CCDC124	ENSG00000140848: CPNE2	ENSG00000139133: ALG10
	ENSG00000014216: CAPN1	ENSG00000041982: TNC			ENSG00000007168: PAFAH1B1	ENSG00000144711: IQSEC1	ENSG00000140545: MFGE8
	ENSG00000014914: MTMR11	ENSG00000042062: RIPOR3			ENSG00000007174: DNAH9	ENSG00000146540: C7orf50	ENSG00000141404: GNAL
	ENSG00000019549: SNAI2	ENSG00000042286: AIFM2			ENSG00000007264: MATK	ENSG00000146776: ATXN7L1	ENSG00000142089: IFITM3
	ENSG00000019991: HGF	ENSG00000042493: CAPG			ENSG00000007392: LUC7L	ENSG00000148408: CACNA1B	ENSG00000143429: LSP1P5
	ENSG00000021826: CPS1	ENSG00000042753: AP2S1			ENSG00000007933: FMO3	ENSG00000149403: GRIK4	ENSG00000143869: GDF7
	ENSG00000022267: FHL1	ENSG00000043143: JADE2			ENSG00000008056: SYN1	ENSG00000151322: NPAS3	ENSG00000144029: MRPS5
	ENSG00000023909: GCLM	ENSG00000047648: ARHGAP6			ENSG00000008256: CYTH3	ENSG00000152217: SETBP1	ENSG00000145423: SFRP2
	ENSG00000024422: EHD2	ENSG00000048471: SNX29			ENSG00000008282: SYPL1	ENSG00000153885: KCTD15	ENSG00000146216: TTBK1
	ENSG00000026103: FAS	ENSG00000049239: H6PD			ENSG00000008283: CYB561	ENSG00000154237: LRRK1	ENSG00000147124: ZNF41
	ENSG00000026950: BTN3A1	ENSG00000049323: LTBP1			ENSG00000008300: CELSR3	ENSG00000157216: SSBP3	ENSG00000152082: MZT2B
	ENSG00000028116: VRK2	ENSG00000049759: NEDD4L			ENSG00000008323: PLEKHG6	ENSG00000162542: TMCO4	ENSG00000155875: SAXO1
	ENSG00000030582: GRN	ENSG00000050165: DKK3			ENSG00000008710: PKD1	ENSG00000166833: NAV2	ENSG00000156150: ALX3
	ENSG00000031081: ARHGAP31	ENSG00000050405: LIMA1			ENSG00000008735: MAPK8IP2	ENSG00000167281: RBFOX3	ENSG00000157219: HTR5A
	ENSG00000033100: CHPF2	ENSG00000054282: SDCCAG8			ENSG00000008838: MED24	ENSG00000168310: IRF2	ENSG00000164532: TBX20
	ENSG00000033170: FUT8	ENSG00000054598: FOXC1			ENSG00000009709: PAX7	ENSG00000168918: INPP5D	ENSG00000166407: LMO1
	ENSG00000034510: TMSB10	ENSG00000054793: ATP9A			ENSG00000009790: TRAF3IP3	ENSG00000169926: KLF13	ENSG00000167080: B4GALNT2
	ENSG00000040731: CDH10	ENSG00000054983: GALC			ENSG00000010030: ETV7	ENSG00000171729: TMEM51	ENSG00000167414: GNG8
	ENSG00000044524: EPHA3	ENSG00000056972: TRAF3IP2			ENSG00000010256: UQCRC1	ENSG00000177103: DSCAML1	ENSG00000169635: HIC2
	ENSG00000044574: HSPA5	ENSG00000057019: DCBLD2			ENSG00000010278: CD9	ENSG00000179242: CDH4	ENSG00000169856: ONECUT1
	ENSG00000046604: DSG2	ENSG00000058668: ATP2B4			ENSG00000010295: IFFO1	ENSG00000180592: SKIDA1	ENSG00000170370: EMX2
	ENSG00000047346: FAM214A	ENSG00000062038: CDH3			ENSG00000010319: SEMA3G	ENSG00000181350: LRRC75A	ENSG00000170571: EMB
	ENSG00000049860: HEXB	ENSG00000064225: ST3GAL6			ENSG00000010810: FYN	ENSG00000182771: GRID1	ENSG00000170577: SIX2
	ENSG00000051108: HERPUD1	ENSG00000064601: CTSA			ENSG00000011083: SLC6A7	ENSG00000183638: RP1L1	ENSG00000172969: FRG2C
	ENSG00000052802: MSMO1	ENSG00000064692: SNCAIP			ENSG00000011332: DPF1	ENSG00000184557: SOCS3	ENSG00000173673: HES3
	ENSG00000054116: TRAPPC3	ENSG00000064932: SBNO2			ENSG00000011405: PIK3C2A	ENSG00000184828: ZBTB7C	ENSG00000176092: CRYBG2
	ENSG00000055211: GINM1	ENSG00000065154: OAT			ENSG00000011485: PPP5C	ENSG00000187634: SAMD11	ENSG00000176108: CHMP6
	ENSG00000058262: SEC61A1	ENSG00000065413: ANKRD44			ENSG00000011566: MAP4K3	ENSG00000188191: PRKAR1B	ENSG00000176299: OR4M1
	ENSG00000059728: MXD1	ENSG00000065485: PDIA5			ENSG00000012048: BRCA1	ENSG00000196090: PTPRT	ENSG00000176428: VPS37D
	ENSG00000060138: YBX3	ENSG00000067066: SP100			ENSG00000012124: CD22	ENSG00000198517: MAFK	ENSG00000178685: PARP10
	ENSG00000060656: PTPRU	ENSG00000067182: TNFRSF1A			ENSG00000012779: ALOX5	ENSG00000221768: MIR1302-7	ENSG00000179219: -
	ENSG00000060718: COL11A1	ENSG00000067798: NAV3			ENSG00000012983: MAP4K5	ENSG00000223910: ZNF32-AS3	ENSG00000181378: CFAP65
	ENSG00000061918: GUCY1B1	ENSG00000068354: TBC1D25			ENSG00000013573: DDX11	ENSG00000224715: LOC339685	ENSG00000181781: ODF3L2
	ENSG00000063180: CA11	ENSG00000068366: ACSL4			ENSG00000013725: CD6	ENSG00000226172: LOC105378933	ENSG00000181803: OR6S1
	ENSG00000064012: CASP8	ENSG00000069702: TGFBR3			ENSG00000013810: TACC3	ENSG00000227375: DLG1-AS1	ENSG00000182111: ZNF716
	ENSG00000064652: SNX24	ENSG00000071054: MAP4K4			ENSG00000014138: POLA2	ENSG00000235621: LINC00494	ENSG00000185037: -
	ENSG00000064763: FAR2	ENSG00000071205: ARHGAP10			ENSG00000014164: ZC3H3	ENSG00000249574: LOC442497	ENSG00000185792: NLRP9
	ENSG00000064989: CALCRL	ENSG00000071575: TRIB2			ENSG00000015133: CCDC88C	ENSG00000258630: LINC02292	ENSG00000187185: -
	ENSG00000065308: TRAM2	ENSG00000072071: ADGRL1			ENSG00000015153: YAF2	ENSG00000258673: LINC01397	ENSG00000196468: FGF16
	ENSG00000065357: DGKA	ENSG00000072195: SPEG			ENSG00000015171: ZMYND11	ENSG00000261713: SSTR5-AS1	ENSG00000196581: AJAP1
	ENSG00000065717: TLE2	ENSG00000072682: P4HA2			ENSG00000015413: DPEP1	ENSG00000274391: TPTE	ENSG00000196632: WNK3
	ENSG00000065833: ME1	ENSG00000072840: EVC			ENSG00000015475: BID	ENSG00000275572: GRIFIN	ENSG00000197177: ADGRA1
	ENSG00000065923: SLC9A7	ENSG00000073417: PDE8A			ENSG00000015520: NPC1L1	ENSG00000275874: PICSAR	ENSG00000206159: -
	ENSG00000066322: ELOVL1	ENSG00000073464: CLCN4			ENSG00000016490: CLCA1		ENSG00000215146: LOC441666
	ENSG00000066455: GOLGA5	ENSG00000074410: CA12			ENSG00000018699: TTC27		ENSG00000215182: MUC5AC
	ENSG00000067167: TRAM1	ENSG00000075223: SEMA3C			ENSG00000019144: PHLDB1		ENSG00000215547: DEFB115
	ENSG00000067208: EVI5	ENSG00000075420: FNDC3B			ENSG00000019186: CYP24A1		ENSG00000215912: TTC34
	ENSG00000068079: IFI35	ENSG00000075426: FOSL2			ENSG00000019485: PRDM11		ENSG00000221641: MIR1268A
	ENSG00000068697: LAPTM4A	ENSG00000075651: PLD1			ENSG00000019505: SYT13		ENSG00000222246: MIR1471
	ENSG00000068903: SIRT2	ENSG00000075711: DLG1			ENSG00000020129: NCDN		ENSG00000231752: EMBP1
	ENSG00000068912: ERLEC1	ENSG00000075945: KIFAP3			ENSG00000020219: -		ENSG00000232527: LINC02802; LSP1P5; LOC107985200
	ENSG00000068971: PPP2R5B	ENSG00000076641: PAG1			ENSG00000020256: ZFP64		ENSG00000234089: LOC105375297
	ENSG00000069399: BCL3	ENSG00000077092: RARB			ENSG00000020577: SAMD4A		ENSG00000234409: CCDC188
	ENSG00000070081: NUCB2	ENSG00000077238: IL4R			ENSG00000020633: RUNX3		ENSG00000259156: CHEK2P2
	ENSG00000070269: TMEM260	ENSG00000077274: CAPN6			ENSG00000021645: NRXN3		ENSG00000260458: KCNJ18
	ENSG00000070540: WIPI1	ENSG00000077585: GPR137B			ENSG00000021762: OSBPL5		ENSG00000263563: UBBP4
	ENSG00000070961: ATP2B1	ENSG00000077713: SLC25A43			ENSG00000022567: SLC45A4		ENSG00000264260: -
	ENSG00000071082: RPL31	ENSG00000078269: SYNJ2			ENSG00000023171: GRAMD1B		ENSG00000264462: MIR3648-2
	ENSG00000071282: LMCD1	ENSG00000078725: BRINP1			ENSG00000023191: RNH1		ENSG00000266017: MIR4477B
	ENSG00000071537: SEL1L	ENSG00000079102: RUNX1T1			ENSG00000023287: RB1CC1		ENSG00000274585: RNU2-1
	ENSG00000071967: CYBRD1	ENSG00000079308: TNS1			ENSG00000023839: ABCC2		ENSG00000274853: MRM1
	ENSG00000073008: PVR	ENSG00000079739: PGM1			ENSG00000023902: PLEKHO1		ENSG00000275650: TTYH1
	ENSG00000073150: PANX2	ENSG00000080503: SMARCA2			ENSG00000025434: NR1H3		ENSG00000276289: KCNE1B
	ENSG00000073756: PTGS2	ENSG00000080573: COL5A3			ENSG00000025800: KPNA6		ENSG00000280081: LINC01667
	ENSG00000074695: LMAN1	ENSG00000081760: AACS			ENSG00000026652: AGPAT4		ENSG00000280641: CDH4
	ENSG00000074842: MYDGF	ENSG00000082397: EPB41L3			ENSG00000027001: MIPEP		ENSG00000281614: INPP5D
	ENSG00000076043: REXO2	ENSG00000082482: KCNK2			ENSG00000027075: PRKCH		ENSG00000282825: CTIF
	ENSG00000077264: PAK3	ENSG00000082781: ITGB5			ENSG00000027869: SH2D2A		ENSG00000283196: LSP1P5; LSP1P4; LOC107985911
	ENSG00000078098: FAP	ENSG00000082805: ERC1			ENSG00000028137: TNFRSF1B		ENSG00000283871: MIR130B
	ENSG00000078596: ITM2A	ENSG00000083444: PLOD1			ENSG00000028277: POU2F2		ENSG00000288272: ACTR3BP2
	ENSG00000078804: TP53INP2	ENSG00000084636: COL16A1			ENSG00000029534: ANK1
	ENSG00000078808: SDF4	ENSG00000084764: MAPRE3			ENSG00000029639: TFB1M
	ENSG00000079150: FKBP7	ENSG00000085117: CD82			ENSG00000030304: MUSK
	ENSG00000079215: SLC1A3	ENSG00000085733: CTTN			ENSG00000031823: RANBP3
	ENSG00000079257: LXN	ENSG00000086062: B4GALT1			ENSG00000032389: EIPR1
	ENSG00000079931: MOXD1	ENSG00000087116: ADAMTS2			ENSG00000033122: LRRC7
	ENSG00000080200: CRYBG3	ENSG00000087245: MMP2			ENSG00000033627: ATP6V0A1
	ENSG00000080561: MID2	ENSG00000087266: SH3BP2			ENSG00000033867: SLC4A7
	ENSG00000081041: CXCL2	ENSG00000088387: DOCK9			ENSG00000034053: APBA2
	ENSG00000081320: STK17B	ENSG00000088756: ARHGAP28			ENSG00000034152: MAP2K3
	ENSG00000082497: SERTAD4	ENSG00000088832: FKBP1A			ENSG00000034239: EFCAB1
	ENSG00000083223: TUT7	ENSG00000088854: DNAAF9			ENSG00000035403: VCL
	ENSG00000083750: RRAGB	ENSG00000089060: SLC8B1			ENSG00000035664: DAPK2
	ENSG00000083814: ZNF671	ENSG00000089327: FXYD5			ENSG00000035681: NSMAF
	ENSG00000085063: CD59	ENSG00000090013: BLVRB			ENSG00000036448: MYOM2
	ENSG00000086289: EPDR1	ENSG00000090020: SLC9A1			ENSG00000036530: CYP46A1
	ENSG00000086300: SNX10	ENSG00000090615: GOLGA3			ENSG00000037749: MFAP3
	ENSG00000087086: FTL	ENSG00000090863: GLG1			ENSG00000038274: MAT2B
	ENSG00000087253: LPCAT2	ENSG00000091436: MAP3K20			ENSG00000038295: TLL1
	ENSG00000087494: PTHLH	ENSG00000091986: CCDC80			ENSG00000038382: TRIO
	ENSG00000088882: CPXM1	ENSG00000092068: SLC7A8			ENSG00000038427: VCAN
	ENSG00000089472: HEPH	ENSG00000092096: SLC22A17			ENSG00000038532: CLEC16A
	ENSG00000090581: GNPTG	ENSG00000092607: TBX15			ENSG00000038945: MSR1
	ENSG00000091136: LAMB1	ENSG00000092969: TGFB2			ENSG00000039068: CDH1
	ENSG00000091490: SEL1L3	ENSG00000095383: TBC1D2			ENSG00000039560: RAI14
	ENSG00000091656: ZFHX4	ENSG00000095637: SORBS1			ENSG00000039650: PNKP
	ENSG00000091844: RGS17	ENSG00000096433: ITPR3			ENSG00000040341: STAU2
	ENSG00000092421: SEMA6A	ENSG00000097007: ABL1			ENSG00000040531: CTNS
	ENSG00000095321: CRAT	ENSG00000099219: ERMP1			ENSG00000040608: RTN4R
	ENSG00000095587: TLL2	ENSG00000099250: NRP1			ENSG00000040933: INPP4A
	ENSG00000095739: BAMBI	ENSG00000099260: PALMD			ENSG00000041515: MYO16
	ENSG00000095951: HIVEP1	ENSG00000099785: MARCHF2			ENSG00000041802: LSG1
	ENSG00000096092: TMEM14A	ENSG00000099814: CEP170B			ENSG00000042832: TG
	ENSG00000096696: DSP	ENSG00000099998: GGT5			ENSG00000044115: CTNNA1
	ENSG00000096968: JAK2	ENSG00000100065: CARD10			ENSG00000047230: CTPS2
	ENSG00000099822: HCN2	ENSG00000100106: TRIOBP			ENSG00000047578: KATNIP
	ENSG00000099860: GADD45B	ENSG00000100196: KDELR3			ENSG00000047644: WWC3
	ENSG00000100097: LGALS1	ENSG00000100284: TOM1			ENSG00000047662: FAM184B
	ENSG00000100100: PIK3IP1	ENSG00000100292: HMOX1			ENSG00000048052: HDAC9
	ENSG00000100234: TIMP3	ENSG00000100300: TSPO			ENSG00000048649: RSF1
	ENSG00000100285: NEFH	ENSG00000100600: LGMN			ENSG00000048707: VPS13D
	ENSG00000100299: ARSA	ENSG00000100647: SUSD6			ENSG00000048740: CELF2
	ENSG00000100336: APOL4	ENSG00000100934: SEC23A			ENSG00000049540: ELN
	ENSG00000100342: APOL1	ENSG00000100979: PLTP			ENSG00000049618: ARID1B
	ENSG00000100439: ABHD4	ENSG00000100985: MMP9			ENSG00000049769: PPP1R3F
	ENSG00000100612: DHRS7	ENSG00000100994: PYGB			ENSG00000050730: TNIP3
	ENSG00000100625: SIX4	ENSG00000101000: PROCR			ENSG00000050820: BCAR1
	ENSG00000100644: HIF1A	ENSG00000101160: CTSZ			ENSG00000051382: PIK3CB
	ENSG00000100906: NFKBIA	ENSG00000101224: CDC25B			ENSG00000052126: PLEKHA5
	ENSG00000100968: NFATC4	ENSG00000101294: HM13			ENSG00000052749: RRP12
	ENSG00000101098: RIMS4	ENSG00000101400: SNTA1			ENSG00000053108: FSTL4
	ENSG00000101150: TPD52L2	ENSG00000101439: CST3			ENSG00000053254: FOXN3
	ENSG00000101236: RNF24	ENSG00000101665: SMAD7			ENSG00000053372: MRTO4
	ENSG00000101255: TRIB3	ENSG00000101825: MXRA5			ENSG00000053524: MCF2L2
	ENSG00000101335: MYL9	ENSG00000102034: ELF4			ENSG00000053747: LAMA3
	ENSG00000101347: SAMHD1	ENSG00000102181: CD99L2			ENSG00000053900: ANAPC4
	ENSG00000101460: MAP1LC3A	ENSG00000102445: RUBCNL			ENSG00000053918: KCNQ1
	ENSG00000101844: ATG4A	ENSG00000102755: FLT1			ENSG00000054179: ENTPD2
	ENSG00000101928: MOSPD1	ENSG00000103227: LMF1			ENSG00000054392: HHAT
	ENSG00000101955: SRPX	ENSG00000103319: EEF2K			ENSG00000054967: RELT
	ENSG00000101986: ABCD1	ENSG00000103335: PIEZO1			ENSG00000055044: NOP58
	ENSG00000102007: PLP2	ENSG00000103381: CPPED1			ENSG00000055118: KCNH2
	ENSG00000102100: SLC35A2	ENSG00000103647: CORO2B			ENSG00000055130: CUL1
	ENSG00000102109: PCSK1N	ENSG00000103742: IGDCC4			ENSG00000055163: CYFIP2
	ENSG00000102230: PCYT1B	ENSG00000103811: CTSH			ENSG00000055208: TAB2
	ENSG00000102265: TIMP1	ENSG00000103855: CD276			ENSG00000055483: USP36
	ENSG00000102271: KLHL4	ENSG00000103888: CEMIP			ENSG00000056487: PHF21B
	ENSG00000102359: SRPX2	ENSG00000104213: PDGFRL			ENSG00000056558: TRAF1
	ENSG00000102362: SYTL4	ENSG00000104324: CPQ			ENSG00000057608: GDI2
	ENSG00000102401: ARMCX3	ENSG00000104415: CCN4			ENSG00000057704: TMCC3
	ENSG00000102554: KLF5	ENSG00000104447: TRPS1			ENSG00000057935: MTA3
	ENSG00000102580: DNAJC3	ENSG00000104518: GSDMD			ENSG00000058091: CDK14
	ENSG00000102760: RGCC	ENSG00000104689: TNFRSF10A			ENSG00000058335: RASGRF1
	ENSG00000102802: MEDAG	ENSG00000104723: TUSC3			ENSG00000058404: CAMK2B
	ENSG00000103024: NME3	ENSG00000105088: OLFM2			ENSG00000058453: CROCC
	ENSG00000103066: PLA2G15	ENSG00000105329: TGFB1			ENSG00000058673: ZC3H11A
	ENSG00000103152: MPG	ENSG00000105355: PLIN3			ENSG00000058866: DGKG
	ENSG00000103415: HMOX2	ENSG00000105856: HBP1			ENSG00000059122: FLYWCH1
	ENSG00000103490: PYCARD	ENSG00000105889: STEAP1B; LOC401312			ENSG00000059145: UNKL
	ENSG00000103496: STX4	ENSG00000105976: MET			ENSG00000059377: TBXAS1
	ENSG00000103569: AQP9	ENSG00000106012: IQCE			ENSG00000059573: ALDH18A1
	ENSG00000104154: SLC30A4	ENSG00000106034: CPED1			ENSG00000060709: RIMBP2
	ENSG00000104221: BRF2	ENSG00000106089: STX1A			ENSG00000061273: HDAC7
	ENSG00000104313: EYA1	ENSG00000106236: NPTX2			ENSG00000061337: LZTS1
	ENSG00000104361: NIPAL2	ENSG00000106348: IMPDH1			ENSG00000061936: SFSWAP
	ENSG00000104388: RAB2A	ENSG00000106483: SFRP4			ENSG00000061938: TNK2
	ENSG00000104419: NDRG1	ENSG00000106665: CLIP2			ENSG00000062096: ARSF
	ENSG00000104435: STMN2	ENSG00000106689: LHX2			ENSG00000062194: GPBP1
	ENSG00000104611: SH2D4A	ENSG00000106991: ENG			ENSG00000062650: WAPL
	ENSG00000104763: ASAH1	ENSG00000107077: KDM4C			ENSG00000062716: VMP1
	ENSG00000104805: NUCB1	ENSG00000107249: GLIS3			ENSG00000063438: AHRR
	ENSG00000104856: RELB	ENSG00000107317: PTGDS			ENSG00000063660: GPC1
	ENSG00000104870: FCGRT	ENSG00000107338: SHB			ENSG00000063761: ADCK1
	ENSG00000104946: TBC1D17	ENSG00000107438: PDLIM1			ENSG00000063978: RNF4
	ENSG00000105223: PLD3	ENSG00000107562: CXCL12			ENSG00000064042: LIMCH1
	ENSG00000105245: NUMBL	ENSG00000107731: UNC5B			ENSG00000064201: TSPAN32
	ENSG00000105270: CLIP3	ENSG00000107798: LIPA			ENSG00000064300: NGFR
	ENSG00000105379: ETFB	ENSG00000107902: LHPP			ENSG00000064393: HIPK2
	ENSG00000105404: RABAC1	ENSG00000107957: SH3PXD2A			ENSG00000064489: -
	ENSG00000105520: PLPPR2	ENSG00000107959: PITRM1			ENSG00000064655: EYA2
	ENSG00000105612: DNASE2	ENSG00000107968: MAP3K8			ENSG00000064787: BCAS1
	ENSG00000105639: JAK3	ENSG00000108001: EBF3			ENSG00000064886: CHI3L2
	ENSG00000105696: TMEM59L	ENSG00000108018: SORCS1			ENSG00000064933: PMS1
	ENSG00000105755: ETHE1	ENSG00000108509: CAMTA2			ENSG00000064999: ANKS1A
	ENSG00000105835: NAMPT	ENSG00000108679: LGALS3BP			ENSG00000065029: ZNF76
	ENSG00000105855: ITGB8	ENSG00000108691: CCL2			ENSG00000065054: SLC9A3R2
	ENSG00000105971: CAV2	ENSG00000108821: COL1A1			ENSG00000065150: IPO5
	ENSG00000105974: CAV1	ENSG00000108950: FAM20A			ENSG00000065268: WDR18
	ENSG00000106031: HOXA13	ENSG00000109099: PMP22			ENSG00000065320: NTN1
	ENSG00000106080: FKBP14	ENSG00000109265: CRACD			ENSG00000065325: GLP2R
	ENSG00000106211: HSPB1	ENSG00000109472: CPE			ENSG00000065457: ADAT1
	ENSG00000106333: PCOLCE	ENSG00000109944: JHY			ENSG00000065534: MYLK
	ENSG00000106392: C1GALT1	ENSG00000110048: OSBP			ENSG00000065621: GSTO2
	ENSG00000106484: MEST	ENSG00000110076: NRXN2			ENSG00000065802: ASB1
	ENSG00000106511: MEOX2	ENSG00000110090: CPT1A			ENSG00000065809: FAM107B
	ENSG00000106546: AHR	ENSG00000110719: TCIRG1			ENSG00000065882: TBC1D1
	ENSG00000106624: AEBP1	ENSG00000111145: ELK3			ENSG00000066084: DIP2B
	ENSG00000106733: NMRK1	ENSG00000111186: WNT5B			ENSG00000066230: SLC9A3
	ENSG00000106785: TRIM14	ENSG00000111252: SH2B3			ENSG00000066248: NGEF
	ENSG00000106809: OGN	ENSG00000111424: VDR			ENSG00000066382: MPPED2
	ENSG00000106819: ASPN	ENSG00000111799: COL12A1			ENSG00000066468: FGFR2
	ENSG00000106823: ECM2	ENSG00000111885: MAN1A1			ENSG00000066629: EML1
	ENSG00000107819: SFXN3	ENSG00000111961: SASH1			ENSG00000066777: ARFGEF1
	ENSG00000108176: DNAJC12	ENSG00000112033: PPARD			ENSG00000066827: ZFAT
	ENSG00000108439: PNPO	ENSG00000112096: SOD2			ENSG00000067057: PFKP
	ENSG00000108448: TRIM16L	ENSG00000112139: MDGA1			ENSG00000067082: KLF6
	ENSG00000108479: GALK1	ENSG00000112297: CRYBG1			ENSG00000067141: NEO1
	ENSG00000108733: PEX12	ENSG00000112320: SOBP			ENSG00000067221: STOML1
	ENSG00000108784: NAGLU	ENSG00000112343: TRIM38			ENSG00000067715: SYT1
	ENSG00000108797: CNTNAP1	ENSG00000112378: PERP			ENSG00000067842: ATP2B3
	ENSG00000108828: VAT1	ENSG00000112559: MDFI			ENSG00000068024: HDAC4
	ENSG00000108946: PRKAR1A	ENSG00000112655: PTK7			ENSG00000068078: FGFR3
	ENSG00000109107: ALDOC	ENSG00000112699: GMDS			ENSG00000068120: COASY
	ENSG00000109220: CHIC2	ENSG00000112715: VEGFA			ENSG00000068305: MEF2A
	ENSG00000109323: MANBA	ENSG00000112769: LAMA4			ENSG00000068323: TFE3
	ENSG00000109436: TBC1D9	ENSG00000112837: TBX18			ENSG00000068383: INPP5A
	ENSG00000109501: WFS1	ENSG00000112893: MAN2A1			ENSG00000068654: POLR1A
	ENSG00000109610: SOD3	ENSG00000113083: LOX			ENSG00000068724: TTC7A
	ENSG00000109689: STIM2	ENSG00000113396: SLC27A6			ENSG00000068796: KIF2A
	ENSG00000109861: CTSC	ENSG00000113580: NR3C1			ENSG00000069020: MAST4
	ENSG00000109943: CRTAM	ENSG00000113583: C5orf15			ENSG00000069188: SDK2
	ENSG00000110002: VWA5A	ENSG00000113657: DPYSL3			ENSG00000069424: KCNAB2
	ENSG00000110422: HIPK3	ENSG00000113721: PDGFRB			ENSG00000069482: GAL
	ENSG00000110427: KIAA1549L	ENSG00000113739: STC2			ENSG00000069667: RORA
	ENSG00000110811: P3H3	ENSG00000113742: CPEB4			ENSG00000069869: NEDD4
	ENSG00000110852: CLEC2B	ENSG00000114166: KAT2B			ENSG00000069966: GNB5
	ENSG00000111057: KRT18	ENSG00000114251: WNT5A			ENSG00000069998: HDHD5
	ENSG00000111058: ACSS3	ENSG00000114670: NEK11			ENSG00000070019: GUCY2C
	ENSG00000111077: TNS2	ENSG00000115107: STEAP3			ENSG00000070159: PTPN3
	ENSG00000111275: ALDH2	ENSG00000115170: ACVR1			ENSG00000070182: SPTB
	ENSG00000111321: LTBR	ENSG00000115414: FN1			ENSG00000070366: SMG6
	ENSG00000111341: MGP	ENSG00000115457: IGFBP2			ENSG00000070413: DGCR2
	ENSG00000111652: COPS7A	ENSG00000115461: IGFBP5			ENSG00000070614: NDST1
	ENSG00000111670: GNPTAB	ENSG00000115594: IL1R1			ENSG00000070729: CNGB1
	ENSG00000111674: ENO2	ENSG00000115641: FHL2			ENSG00000070808: CAMK2A
	ENSG00000111727: HCFC2	ENSG00000115677: HDLBP			ENSG00000070985: TRPM5
	ENSG00000111801: BTN3A3	ENSG00000116016: EPAS1			ENSG00000071051: NCK2
	ENSG00000111817: DSE	ENSG00000116106: EPHA4			ENSG00000071127: WDR1
	ENSG00000111897: SERINC1	ENSG00000116574: RHOU			ENSG00000071242: RPS6KA2
	ENSG00000111907: TPD52L1	ENSG00000116584: ARHGEF2			ENSG00000071462: BUD23
	ENSG00000111912: NCOA7	ENSG00000116604: MEF2D			ENSG00000071626: DAZAP1
	ENSG00000112175: BMP5	ENSG00000116690: PRG4			ENSG00000071909: MYO3B
	ENSG00000112306: RPS12	ENSG00000116774: OLFML3			ENSG00000072110: ACTN1
	ENSG00000112335: SNX3	ENSG00000116977: LGALS8			ENSG00000072163: LIMS2
	ENSG00000112406: HECA	ENSG00000117122: MFAP2			ENSG00000072315: TRPC5
	ENSG00000112697: TMEM30A	ENSG00000117385: P3H1			ENSG00000072364: AFF4
	ENSG00000112773: TENT5A	ENSG00000117525: F3			ENSG00000072609: CHFR
	ENSG00000112852: PCDHB2	ENSG00000117643: MAN1C1			ENSG00000072786: STK10
	ENSG00000112902: SEMA5A	ENSG00000118473: SGIP1			ENSG00000072803: FBXW11
	ENSG00000113140: SPARC	ENSG00000118515: SGK1			ENSG00000072818: ACAP1
	ENSG00000113205: PCDHB3	ENSG00000118596: SLC16A7			ENSG00000072952: IRAG1
	ENSG00000113296: THBS4	ENSG00000118849: RARRES1			ENSG00000072958: AP1M1
	ENSG00000113594: LIFR	ENSG00000118898: PPL			ENSG00000073050: XRCC1
	ENSG00000113621: TXNDC15	ENSG00000119599: DCAF4			ENSG00000073146: MOV10L1
	ENSG00000113732: ATP6V0E1	ENSG00000119636: BBOF1			ENSG00000073169: SELENOO
	ENSG00000113805: CNTN3	ENSG00000119681: LTBP2			ENSG00000073282: TP63
	ENSG00000113916: BCL6	ENSG00000119714: GPR68			ENSG00000073350: LLGL2
	ENSG00000114023: FAM162A	ENSG00000119812: FAM98A			ENSG00000073712: FERMT2
	ENSG00000114115: RBP1	ENSG00000119943: PYROXD2			ENSG00000073849: ST6GAL1
	ENSG00000114423: CBLB	ENSG00000119986: AVPI1			ENSG00000074201: CLNS1A
	ENSG00000114480: GBE1	ENSG00000120156: TEK			ENSG00000074211: PPP2R2C
	ENSG00000114698: PLSCR4	ENSG00000120549: KIAA1217			ENSG00000074370: ATP2A3
	ENSG00000114779: ABHD14B	ENSG00000120594: PLXDC2			ENSG00000074416: MGLL
	ENSG00000114853: ZBTB47	ENSG00000120658: ENOX1			ENSG00000074527: NTN4
	ENSG00000114923: SLC4A3	ENSG00000120708: TGFBI			ENSG00000074603: DPP8
	ENSG00000114948: ADAM23	ENSG00000120885: CLU			ENSG00000074755: ZZEF1
	ENSG00000115084: SLC35F5	ENSG00000121297: TSHZ3			ENSG00000074964: ARHGEF10L
	ENSG00000115145: STAM2	ENSG00000121753: ADGRB2			ENSG00000075213: SEMA3A
	ENSG00000115232: ITGA4	ENSG00000121769: FABP3			ENSG00000075240: GRAMD4
	ENSG00000115255: REEP6	ENSG00000121898: CPXM2			ENSG00000075275: CELSR1
	ENSG00000115295: CLIP4	ENSG00000122507: BBS9			ENSG00000075340: ADD2
	ENSG00000115325: DOK1	ENSG00000122547: EEPD1			ENSG00000075388: FGF4
	ENSG00000115363: EVA1A	ENSG00000122694: GLIPR2			ENSG00000075391: RASAL2
	ENSG00000115380: EFEMP1	ENSG00000122729: ACO1			ENSG00000075399: VPS9D1
	ENSG00000115415: STAT1	ENSG00000122786: CALD1			ENSG00000075568: TMEM131
	ENSG00000115520: COQ10B	ENSG00000122861: PLAU			ENSG00000075618: FSCN1
	ENSG00000115844: DLX2	ENSG00000122870: BICC1			ENSG00000075624: ACTB
	ENSG00000115935: WIPF1	ENSG00000123096: SSPN			ENSG00000075826: SEC31B
	ENSG00000115963: RND3	ENSG00000123243: ITIH5			ENSG00000075884: ARHGAP15
	ENSG00000115993: TRAK2	ENSG00000123384: LRP1			ENSG00000075891: PAX2
	ENSG00000116096: SPR	ENSG00000123560: PLP1			ENSG00000076067: RBMS2
	ENSG00000116132: PRRX1	ENSG00000123570: RAB9B			ENSG00000076201: PTPN23
	ENSG00000116157: GPX7	ENSG00000123609: NMI			ENSG00000076356: PLXNA2
	ENSG00000116194: ANGPTL1	ENSG00000123836: PFKFB2			ENSG00000076604: TRAF4
	ENSG00000116209: TMEM59	ENSG00000123933: MXD4			ENSG00000076716: GPC4
	ENSG00000116260: QSOX1	ENSG00000124104: SNX21			ENSG00000076864: RAP1GAP
	ENSG00000116285: ERRFI1	ENSG00000124191: TOX2			ENSG00000077235: GTF3C1
	ENSG00000116406: EDEM3	ENSG00000124212: PTGIS			ENSG00000077522: ACTN2
	ENSG00000116663: FBXO6	ENSG00000124225: PMEPA1			ENSG00000077549: CAPZB
	ENSG00000116711: PLA2G4A	ENSG00000124762: CDKN1A			ENSG00000077684: JADE1
	ENSG00000116741: RGS2	ENSG00000124783: SSR1			ENSG00000077800: FKBP6
	ENSG00000116954: RRAGC	ENSG00000124788: ATXN1			ENSG00000077942: FBLN1
	ENSG00000117151: CTBS	ENSG00000124942: AHNAK			ENSG00000077943: ITGA8
	ENSG00000117152: RGS4	ENSG00000125124: BBS2			ENSG00000078053: AMPH
	ENSG00000117226: GBP3	ENSG00000125354: SEPTIN6			ENSG00000078114: NEBL
	ENSG00000117228: GBP1	ENSG00000125675: GRIA3			ENSG00000078142: PIK3C3
	ENSG00000117242: PINK1-AS	ENSG00000125844: RRBP1			ENSG00000078304: PPP2R5C
	ENSG00000117280: RAB29	ENSG00000125965: GDF5			ENSG00000078328: RBFOX1
	ENSG00000117305: HMGCL	ENSG00000126005: MMP24OS			ENSG00000078589: P2RY10
	ENSG00000117984: CTSD	ENSG00000126351: THRA			ENSG00000078687: TNRC6C
	ENSG00000118292: C1orf54	ENSG00000126785: RHOJ			ENSG00000079112: CDH17
	ENSG00000118503: TNFAIP3	ENSG00000126903: SLC10A3			ENSG00000079277: MKNK1
	ENSG00000118508: RAB32	ENSG00000127314: RAP1B			ENSG00000079805: DNM2
	ENSG00000118689: FOXO3	ENSG00000127415: IDUA			ENSG00000080189: SLC35C2
	ENSG00000118762: PKD2	ENSG00000127528: KLF2			ENSG00000080293: SCTR
	ENSG00000118785: SPP1	ENSG00000127838: PNKD			ENSG00000080345: RIF1
	ENSG00000118855: MFSD1	ENSG00000127863: TNFRSF19			ENSG00000080603: SRCAP
	ENSG00000118985: ELL2	ENSG00000128165: ADM2			ENSG00000080802: CNOT4
	ENSG00000119242: CCDC92	ENSG00000128335: APOL2			ENSG00000080823: MOK
	ENSG00000119537: KDSR	ENSG00000128342: LIF			ENSG00000080845: DLGAP4
	ENSG00000119630: PGF	ENSG00000128641: MYO1B			ENSG00000081014: AP4E1
	ENSG00000119632: IFI27L2	ENSG00000128918: ALDH1A2			ENSG00000081277: PKP1
	ENSG00000119655: NPC2	ENSG00000129003: VPS13C			ENSG00000082014: SMARCD3
	ENSG00000119699: TGFB3	ENSG00000129680: MAP7D3			ENSG00000082074: FYB1
	ENSG00000119729: RHOQ	ENSG00000129946: SHC2			ENSG00000082293: COL19A1
	ENSG00000119777: TMEM214	ENSG00000130032: PRRG3			ENSG00000082438: COBLL1
	ENSG00000119801: YPEL5	ENSG00000130066: SAT1			ENSG00000082512: TRAF5
	ENSG00000119899: SLC17A5	ENSG00000130164: LDLR			ENSG00000082641: NFE2L1
	ENSG00000119917: IFIT3	ENSG00000130304: SLC27A1			ENSG00000082684: SEMA5B
	ENSG00000119922: IFIT2	ENSG00000130340: SNX9			ENSG00000082701: GSK3B
	ENSG00000120324: PCDHB10	ENSG00000130508: PXDN			ENSG00000083067: TRPM3
	ENSG00000120675: DNAJC15	ENSG00000130513: GDF15			ENSG00000083123: BCKDHB
	ENSG00000120686: UFM1	ENSG00000130635: COL5A1			ENSG00000083290: ULK2
	ENSG00000120690: ELF1	ENSG00000130775: THEMIS2			ENSG00000083457: ITGAE
	ENSG00000120693: SMAD9	ENSG00000131018: SYNE1			ENSG00000083544: TDRD3
	ENSG00000120805: ARL1	ENSG00000131196: NFATC1			ENSG00000084207: GSTP1
	ENSG00000120820: GLT8D2	ENSG00000131370: SH3BP5			ENSG00000084234: APLP2
	ENSG00000120860: WASHC3	ENSG00000131378: RFTN1			ENSG00000084444: FAM234B
	ENSG00000121039: RDH10	ENSG00000131389: SLC6A6			ENSG00000084674: APOB
	ENSG00000121064: SCPEP1	ENSG00000131459: GFPT2			ENSG00000084676: NCOA1
	ENSG00000121068: TBX2	ENSG00000131620: ANO1			ENSG00000084774: CAD
	ENSG00000121207: LRAT	ENSG00000131759: RARA			ENSG00000085185: BCORL1
	ENSG00000121316: PLBD1	ENSG00000131788: PIAS3			ENSG00000085276: MECOM
	ENSG00000121900: TMEM54	ENSG00000131873: CHSY1			ENSG00000085741: WNT11
	ENSG00000122085: MTERF4	ENSG00000131981: LGALS3			ENSG00000085871: MGST2
	ENSG00000122176: FMOD	ENSG00000132170: PPARG			ENSG00000085982: USP40
	ENSG00000122218: COPA	ENSG00000132321: IQCA1			ENSG00000085998: POMGNT1
	ENSG00000122359: ANXA11	ENSG00000132334: PTPRE			ENSG00000086102: NFX1
	ENSG00000122417: ODF2L	ENSG00000132386: SERPINF1			ENSG00000086570: FAT2
	ENSG00000122420: PTGFR	ENSG00000132561: MATN2			ENSG00000086712: TXLNG
	ENSG00000122432: SPATA1	ENSG00000132669: RIN2			ENSG00000086848: ALG9
	ENSG00000122592: HOXA7	ENSG00000133048: CHI3L1			ENSG00000087008: ACOX3
	ENSG00000122641: INHBA	ENSG00000133083: DCLK1			ENSG00000087085: ACHE
	ENSG00000122642: FKBP9	ENSG00000133106: EPSTI1			ENSG00000087157: PGS1
	ENSG00000122691: TWIST1	ENSG00000133121: STARD13			ENSG00000087206: UIMC1
	ENSG00000122707: RECK	ENSG00000133195: SLC39A11			ENSG00000087237: CETP
	ENSG00000122824: NUDT10	ENSG00000133216: EPHB2			ENSG00000087258: GNAO1
	ENSG00000122877: EGR2	ENSG00000133321: PLAAT4			ENSG00000087303: NID2
	ENSG00000122884: P4HA1	ENSG00000133816: MICAL2			ENSG00000087589: CASS4
	ENSG00000123091: RNF11	ENSG00000134013: LOXL2			ENSG00000087842: PIR
	ENSG00000123094: RASSF8	ENSG00000134107: BHLHE40			ENSG00000087903: RFX2
	ENSG00000123095: BHLHE41	ENSG00000134109: EDEM1			ENSG00000088002: SULT2B1
	ENSG00000123104: ITPR2	ENSG00000134138: MEIS2			ENSG00000088256: GNA11
	ENSG00000123146: ADGRE5	ENSG00000134324: LPIN1			ENSG00000088386: SLC15A1
	ENSG00000123240: OPTN	ENSG00000134352: IL6ST			ENSG00000088538: DOCK3
	ENSG00000123427: EEF1AKMT3	ENSG00000134531: EMP1			ENSG00000088726: TMEM40
	ENSG00000123572: NRK	ENSG00000134802: SLC43A3			ENSG00000088766: CRLS1
	ENSG00000123610: TNFAIP6	ENSG00000135362: PRR5L			ENSG00000088812: ATRN
	ENSG00000123643: SLC36A1	ENSG00000135363: LMO2			ENSG00000088826: SMOX
	ENSG00000123685: BATF3	ENSG00000135404: CD63			ENSG00000088833: NSFL1C
	ENSG00000123689: G0S2	ENSG00000135636: DYSF			ENSG00000088881: EBF4
	ENSG00000123989: CHPF	ENSG00000135744: AGT			ENSG00000088992: TESC
	ENSG00000124067: SLC12A4	ENSG00000135749: PCNX2			ENSG00000089006: SNX5
	ENSG00000124120: TTPAL	ENSG00000135842: NIBAN1			ENSG00000089041: P2RX7
	ENSG00000124145: SDC4	ENSG00000135916: ITM2C			ENSG00000089057: SLC23A2
	ENSG00000124201: ZNFX1	ENSG00000135919: SERPINE2			ENSG00000089094: KDM2B
	ENSG00000124209: RAB22A	ENSG00000135931: ARMC9			ENSG00000089123: TASP1
	ENSG00000124249: KCNK15	ENSG00000136040: PLXNC1			ENSG00000089157: RPLP0
	ENSG00000124357: NAGK	ENSG00000136114: THSD1			ENSG00000089159: PXN
	ENSG00000124610: H1-1	ENSG00000136156: ITM2B			ENSG00000089169: RPH3A
	ENSG00000124749: COL21A1	ENSG00000136205: TNS3			ENSG00000089225: TBX5
	ENSG00000124786: SLC35B3	ENSG00000136235: GPNMB			ENSG00000089250: NOS1
	ENSG00000125148: MT2A	ENSG00000136274: NACAD			ENSG00000089356: FXYD3
	ENSG00000125149: PHAF1	ENSG00000136560: TANK			ENSG00000089486: CDIP1
	ENSG00000125347: IRF1	ENSG00000136830: NIBAN2			ENSG00000089639: GMIP
	ENSG00000125363: AMELX	ENSG00000136997: MYC			ENSG00000089737: DDX24
	ENSG00000125378: BMP4	ENSG00000137501: SYTL2			ENSG00000090054: SPTLC1
	ENSG00000125398: SOX9	ENSG00000137507: LRRC32			ENSG00000090061: CCNK
	ENSG00000125629: INSIG2	ENSG00000137573: SULF1			ENSG00000090097: PCBP4
	ENSG00000125734: GPR108	ENSG00000137801: THBS1			ENSG00000090238: YPEL3
	ENSG00000125826: RBCK1	ENSG00000137809: ITGA11			ENSG00000090432: MUL1
	ENSG00000125827: TMX4	ENSG00000137831: UACA			ENSG00000090447: TFAP4
	ENSG00000125845: BMP2	ENSG00000137872: SEMA6D			ENSG00000090530: P3H2
	ENSG00000125875: TBC1D20	ENSG00000137965: IFI44			ENSG00000090661: CERS4
	ENSG00000125945: ZNF436	ENSG00000138061: CYP1B1			ENSG00000090686: USP48
	ENSG00000125952: MAX	ENSG00000138080: EMILIN1			ENSG00000090776: EFNB1
	ENSG00000125966: MMP24	ENSG00000138131: LOXL4			ENSG00000090857: PDPR
	ENSG00000125968: ID1	ENSG00000138166: DUSP5			ENSG00000090924: PLEKHG2
	ENSG00000126016: AMOT	ENSG00000138316: ADAMTS14			ENSG00000090975: PITPNM2
	ENSG00000126247: CAPNS1	ENSG00000138435: CHRNA1			ENSG00000091127: PUS7
	ENSG00000126432: PRDX5	ENSG00000138604: GLCE			ENSG00000091129: NRCAM
	ENSG00000126458: RRAS	ENSG00000138615: CILP			ENSG00000091140: DLD
	ENSG00000126561: STAT5A	ENSG00000138623: SEMA7A			ENSG00000091164: TXNL1
	ENSG00000126709: IFI6	ENSG00000138639: ARHGAP24			ENSG00000091262: ABCC6
	ENSG00000126778: SIX1	ENSG00000138759: FRAS1			ENSG00000091428: RAPGEF4
	ENSG00000126790: L3HYPDH	ENSG00000138814: PPP3CA			ENSG00000091482: SMPX
	ENSG00000127526: SLC35E1	ENSG00000139112: GABARAPL1			ENSG00000091536: MYO15A
	ENSG00000127666: TICAM1	ENSG00000139182: CLSTN3			ENSG00000091592: NLRP1
	ENSG00000127954: STEAP4	ENSG00000139289: PHLDA1			ENSG00000091622: PITPNM3
	ENSG00000128394: APOBEC3F	ENSG00000139329: LUM			ENSG00000091831: ESR1
	ENSG00000128510: CPA4	ENSG00000139793: MBNL2			ENSG00000092067: CEBPE
	ENSG00000128578: STRIP2	ENSG00000139926: FRMD6			ENSG00000092148: HECTD1
	ENSG00000128590: DNAJB9	ENSG00000139974: SLC38A6			ENSG00000092295: TGM1
	ENSG00000128591: FLNC	ENSG00000140044: JDP2			ENSG00000092445: TYRO3
	ENSG00000128606: LRRC17	ENSG00000140526: ABHD2			ENSG00000092758: COL9A3
	ENSG00000128645: HOXD1	ENSG00000140563: MCTP2			ENSG00000092929: UNC13D
	ENSG00000128872: TMOD2	ENSG00000140682: TGFB1I1			ENSG00000093000: NUP50
	ENSG00000129009: ISLR	ENSG00000140743: CDR2			ENSG00000093010: COMT
	ENSG00000129038: LOXL1	ENSG00000140937: CDH11			ENSG00000093072: ADA2
	ENSG00000129103: SUMF2	ENSG00000140943: MBTPS1			ENSG00000093217: XYLB
	ENSG00000129422: MTUS1	ENSG00000140945: CDH13			ENSG00000094796: KRT31
	ENSG00000129493: HEATR5A	ENSG00000141068: KSR1			ENSG00000094804: CDC6
	ENSG00000129566: TEP1	ENSG00000141441: GAREM1			ENSG00000095002: MSH2
	ENSG00000129675: ARHGEF6	ENSG00000141542: RAB40B			ENSG00000095066: HOOK2
	ENSG00000129988: LBP	ENSG00000141753: IGFBP4			ENSG00000095139: ARCN1
	ENSG00000130052: STARD8	ENSG00000142156: COL6A1			ENSG00000095203: EPB41L4B
	ENSG00000130203: APOE	ENSG00000142173: COL6A2			ENSG00000095303: PTGS1
	ENSG00000130208: APOC1	ENSG00000142192: APP			ENSG00000095370: SH2D3C
	ENSG00000130303: BST2	ENSG00000143061: IGSF3			ENSG00000095380: NANS
	ENSG00000130477: UNC13A	ENSG00000143198: MGST3			ENSG00000095397: WHRN
	ENSG00000130522: JUND	ENSG00000143322: ABL2			ENSG00000095585: BLNK
	ENSG00000130600: H19; LOC102724852	ENSG00000143333: RGS16			ENSG00000095713: CRTAC1
	ENSG00000130707: ASS1	ENSG00000143341: HMCN1			ENSG00000096060: FKBP5
	ENSG00000130813: SHFL	ENSG00000143344: RGL1			ENSG00000096093: EFHC1
	ENSG00000131094: C1QL1	ENSG00000143473: KCNH1			ENSG00000096395: MLN
	ENSG00000131435: PDLIM4	ENSG00000143641: GALNT2			ENSG00000096401: CDC5L
	ENSG00000131668: BARX1	ENSG00000143772: ITPKB			ENSG00000096872: IFT74
	ENSG00000131724: IL13RA1	ENSG00000143774: GUK1			ENSG00000097021: ACOT7
	ENSG00000131773: KHDRBS3	ENSG00000143786: CNIH3			ENSG00000099194: SCD
	ENSG00000132000: PODNL1	ENSG00000143819: EPHX1			ENSG00000099204: ABLIM1
	ENSG00000132109: TRIM21	ENSG00000143867: OSR1			ENSG00000099256: PRTFDC1
	ENSG00000132274: TRIM22	ENSG00000144136: SLC20A1			ENSG00000099308: MAST3
	ENSG00000132429: POPDC3	ENSG00000144218: AFF3			ENSG00000099331: MYO9B
	ENSG00000132432: SEC61G	ENSG00000144476: ACKR3			ENSG00000099622: CIRBP
	ENSG00000132481: TRIM47	ENSG00000144560: VGLL4			ENSG00000099624: ATP5F1D
	ENSG00000132622: HSPA12B	ENSG00000144645: OSBPL10			ENSG00000099625: CBARP
	ENSG00000132824: SERINC3	ENSG00000144647: POMGNT2			ENSG00000099783: HNRNPM
	ENSG00000132854: KANK4	ENSG00000144724: PTPRG			ENSG00000099834: CDHR5
	ENSG00000132879: FBXO44	ENSG00000144730: IL17RD			ENSG00000099864: PALM
	ENSG00000133110: POSTN	ENSG00000144810: COL8A1			ENSG00000099875: MKNK2
	ENSG00000133112: TPT1	ENSG00000144857: BOC			ENSG00000099889: ARVCF
	ENSG00000133131: MORC4	ENSG00000144867: SRPRB			ENSG00000099917: MED15
	ENSG00000133138: TBC1D8B	ENSG00000145362: ANK2			ENSG00000099956: SMARCB1
	ENSG00000134153: EMC7	ENSG00000145681: HAPLN1			ENSG00000099968: BCL2L13
	ENSG00000134183: GNAT2	ENSG00000145685: LHFPL2			ENSG00000099985: OSM
	ENSG00000134184: GSTM1	ENSG00000145901: TNIP1			ENSG00000099991: CABIN1
	ENSG00000134202: GSTM3	ENSG00000146373: RNF217			ENSG00000099992: TBC1D10A
	ENSG00000134247: PTGFRN	ENSG00000146416: AIG1			ENSG00000100012: SEC14L3
	ENSG00000134250: NOTCH2	ENSG00000146648: EGFR			ENSG00000100023: PPIL2
	ENSG00000134333: LDHA	ENSG00000146904: EPHA1			ENSG00000100024: UPB1
	ENSG00000134590: RTL8C	ENSG00000147202: DIAPH2			ENSG00000100028: SNRPD3
	ENSG00000134762: DSC3	ENSG00000147255: IGSF1			ENSG00000100055: CYTH4
	ENSG00000134853: PDGFRA	ENSG00000147257: GPC3			ENSG00000100058: CRYBB2P1
	ENSG00000134996: OSTF1	ENSG00000147394: ZNF185			ENSG00000100060: MFNG
	ENSG00000135046: ANXA1	ENSG00000147650: LRP12			ENSG00000100068: LRP5L
	ENSG00000135047: CTSL	ENSG00000147862: NFIB			ENSG00000100077: GRK3
	ENSG00000135111: TBX3	ENSG00000148180: GSN			ENSG00000100079: LGALS2
	ENSG00000135272: MDFIC	ENSG00000148248: SURF4			ENSG00000100083: GGA1
	ENSG00000135318: NT5E	ENSG00000148344: PTGES			ENSG00000100116: GCAT
	ENSG00000135333: EPHA7	ENSG00000148411: NACC2			ENSG00000100122: CRYBB1
	ENSG00000135439: AGAP2	ENSG00000148484: RSU1			ENSG00000100139: MICALL1
	ENSG00000135506: OS9	ENSG00000148700: ADD3			ENSG00000100142: POLR2F
	ENSG00000135535: CD164	ENSG00000148848: ADAM12			ENSG00000100150: DEPDC5
	ENSG00000135549: PKIB	ENSG00000148935: GAS2			ENSG00000100154: TTC28
	ENSG00000135622: SEMA4F	ENSG00000148948: LRRC4C			ENSG00000100162: CENPM
	ENSG00000135631: RAB11FIP5	ENSG00000149218: ENDOD1			ENSG00000100207: TCF20
	ENSG00000135643: KCNMB4	ENSG00000149256: TENM4			ENSG00000100218: RSPH14
	ENSG00000135677: GNS	ENSG00000149257: SERPINH1			ENSG00000100228: RAB36
	ENSG00000135709: KIAA0513	ENSG00000149633: KIAA1755			ENSG00000100239: PPP6R2
	ENSG00000135828: RNASEL	ENSG00000150051: MKX			ENSG00000100241: SBF1
	ENSG00000135899: SP110	ENSG00000150667: FSIP1			ENSG00000100242: SUN2
	ENSG00000135903: PAX3	ENSG00000150867: PIP4K2A			ENSG00000100253: MIOX
	ENSG00000135914: HTR2B	ENSG00000150961: SEC24D			ENSG00000100266: PACSIN2
	ENSG00000135926: TMBIM1	ENSG00000150995: ITPR1			ENSG00000100280: AP1B1
	ENSG00000135929: CYP27A1	ENSG00000151067: CACNA1C			ENSG00000100290: BIK
	ENSG00000135956: TMEM127	ENSG00000151135: TMEM263			ENSG00000100297: MCM5
	ENSG00000136010: ALDH1L2	ENSG00000151136: BTBD11			ENSG00000100302: RASD2
	ENSG00000136026: CKAP4	ENSG00000151348: EXT2			ENSG00000100307: CBX7
	ENSG00000136048: DRAM1	ENSG00000151414: NEK7			ENSG00000100311: PDGFB
	ENSG00000136052: SLC41A2	ENSG00000151553: FHIP2A			ENSG00000100316: RPL3
	ENSG00000136141: LRCH1	ENSG00000151726: ACSL1			ENSG00000100321: SYNGR1
	ENSG00000136147: PHF11	ENSG00000151789: ZNF385D			ENSG00000100324: TAB1
	ENSG00000136153: LMO7	ENSG00000152049: KCNE4			ENSG00000100325: ASCC2
	ENSG00000136160: EDNRB	ENSG00000152061: RABGAP1L			ENSG00000100341: PNPLA5
	ENSG00000136167: LCP1	ENSG00000152104: PTPN14			ENSG00000100345: MYH9
	ENSG00000136240: KDELR2	ENSG00000152137: HSPB8			ENSG00000100346: CACNA1I
	ENSG00000136436: CALCOCO2	ENSG00000152207: CYSLTR2			ENSG00000100347: SAMM50
	ENSG00000136542: GALNT5	ENSG00000152377: SPOCK1			ENSG00000100348: TXN2
	ENSG00000136783: NIPSNAP3A	ENSG00000152527: PLEKHH2			ENSG00000100351: GRAP2
	ENSG00000136816: TOR1B	ENSG00000152784: PRDM8			ENSG00000100364: KIAA0930
	ENSG00000136826: KLF4	ENSG00000152952: PLOD2			ENSG00000100376: FAM118A
	ENSG00000136840: ST6GALNAC4	ENSG00000152953: STK32B			ENSG00000100379: KCTD17
	ENSG00000136859: ANGPTL2	ENSG00000153071: LOC112267931; DAB2			ENSG00000100380: ST13
	ENSG00000137216: TMEM63B	ENSG00000153113: CAST			ENSG00000100403: ZC3H7B
	ENSG00000137331: IER3	ENSG00000153495: TEX29			ENSG00000100418: DESI1
	ENSG00000137449: CPEB2	ENSG00000153814: JAZF1			ENSG00000100425: BRD1
	ENSG00000137502: RAB30	ENSG00000153823: PID1			ENSG00000100478: AP4S1
	ENSG00000137558: PI15	ENSG00000154122: ANKH			ENSG00000100503: NIN
	ENSG00000137575: SDCBP	ENSG00000154127: UBASH3B			ENSG00000100505: TRIM9
	ENSG00000137745: MMP13	ENSG00000154229: PRKCA			ENSG00000100526: CDKN3
	ENSG00000137752: CASP1	ENSG00000154654: NCAM2			ENSG00000100557: CCDC198
	ENSG00000137959: IFI44L	ENSG00000154734: ADAMTS1			ENSG00000100580: TMED8
	ENSG00000137962: ARHGAP29	ENSG00000155254: MARVELD1			ENSG00000100592: DAAM1
	ENSG00000138029: HADHB	ENSG00000155324: GRAMD2B			ENSG00000100593: ISM2
	ENSG00000138119: MYOF	ENSG00000155966: AFF2			ENSG00000100599: RIN3
	ENSG00000138135: CH25H	ENSG00000156113: KCNMA1			ENSG00000100605: ITPK1
	ENSG00000138448: ITGAV	ENSG00000156535: CD109			ENSG00000100628: ASB2
	ENSG00000138449: SLC40A1	ENSG00000156642: NPTN			ENSG00000100665: SERPINA4
	ENSG00000138496: PARP9	ENSG00000156687: UNC5D			ENSG00000100697: DICER1
	ENSG00000138613: APH1B	ENSG00000156804: FBXO32			ENSG00000100711: ZFYVE21
	ENSG00000138674: SEC31A	ENSG00000157227: MMP14			ENSG00000100714: MTHFD1
	ENSG00000138756: BMP2K	ENSG00000157483: MYO1E			ENSG00000100739: BDKRB1
	ENSG00000138760: SCARB2	ENSG00000157514: TSC22D3			ENSG00000100804: PSMB5
	ENSG00000138768: USO1	ENSG00000157613: CREB3L1			ENSG00000100813: ACIN1
	ENSG00000138772: ANXA3	ENSG00000157637: SLC38A10			ENSG00000100867: DHRS2
	ENSG00000138795: LEF1	ENSG00000157800: SLC37A3			ENSG00000100890: PRORP
	ENSG00000138829: FBN2	ENSG00000158019: BABAM2			ENSG00000100902: PSMA6
	ENSG00000139174: PRICKLE1	ENSG00000158186: MRAS			ENSG00000100982: PCIF1
	ENSG00000139192: TAPBPL	ENSG00000158258: CLSTN2			ENSG00000100983: GSS
	ENSG00000139211: AMIGO2	ENSG00000158270: COLEC12			ENSG00000100997: ABHD12
	ENSG00000139278: GLIPR1	ENSG00000158352: SHROOM4			ENSG00000101004: NINL
	ENSG00000139318: DUSP6	ENSG00000158859: ADAMTS4			ENSG00000101019: UQCC1
	ENSG00000140092: FBLN5	ENSG00000158863: FHIP2B			ENSG00000101040: ZMYND8
	ENSG00000140105: WARS1	ENSG00000159216: LOC100506403; RUNX1			ENSG00000101082: SLA2
	ENSG00000140264: SERF2	ENSG00000159674: SPON2			ENSG00000101096: NFATC2
	ENSG00000140416: TPM1	ENSG00000159720: ATP6V0D1			ENSG00000101134: DOK5
	ENSG00000140450: ARRDC4	ENSG00000159840: ZYX			ENSG00000101144: BMP7
	ENSG00000140464: PML	ENSG00000159842: ABR			ENSG00000101166: PRELID3B
	ENSG00000140564: FURIN	ENSG00000160199: PKNOX1			ENSG00000101187: SLCO4A1
	ENSG00000140650: PMM2	ENSG00000160209: LOC105372824; PDXK			ENSG00000101188: NTSR1
	ENSG00000140941: MAP1LC3B	ENSG00000160211: G6PD			ENSG00000101191: DIDO1
	ENSG00000141012: GALNS	ENSG00000160219: GAB3			ENSG00000101197: BIRC7
	ENSG00000141337: ARSG	ENSG00000160789: LMNA			ENSG00000101199: ARFGAP1
	ENSG00000141458: NPC1	ENSG00000160932: LY6E			ENSG00000101204: CHRNA4
	ENSG00000141696: P3H4	ENSG00000161544: CYGB			ENSG00000101220: C20orf27
	ENSG00000141756: FKBP10	ENSG00000162433: AK4			ENSG00000101246: ARFRP1
	ENSG00000142166: IFNAR1	ENSG00000162458: FBLIM1			ENSG00000101290: CDS2
	ENSG00000142188: TMEM50B	ENSG00000162490: DRAXIN			ENSG00000101311: FERMT1
	ENSG00000142227: EMP3	ENSG00000162599: NFIA			ENSG00000101333: PLCB4
	ENSG00000142303: ADAMTS10	ENSG00000162745: OLFML2B			ENSG00000101384: JAG1
	ENSG00000142459: EVI5L	ENSG00000162783: IER5			ENSG00000101413: RPRD1B
	ENSG00000142530: FAM71E1	ENSG00000162804: SNED1			ENSG00000101421: CHMP4B
	ENSG00000142549: IGLON5	ENSG00000162849: KIF26B			ENSG00000101440: ASIP
	ENSG00000142552: RCN3	ENSG00000162878: PKDCC			ENSG00000101463: SYNDIG1
	ENSG00000142634: EFHD2	ENSG00000162909: CAPN2			ENSG00000101489: CELF4
	ENSG00000142669: SH3BGRL3	ENSG00000163017: ACTG2			ENSG00000101493: ZNF516
	ENSG00000142686: C1orf216	ENSG00000163032: VSNL1			ENSG00000101558: VAPA
	ENSG00000142694: EVA1B	ENSG00000163132: MSX1			ENSG00000101577: LPIN2
	ENSG00000142867: BCL10	ENSG00000163145: C1QTNF7			ENSG00000101638: ST8SIA5
	ENSG00000143067: ZNF697	ENSG00000163359: COL6A3			ENSG00000101680: LAMA1
	ENSG00000143162: CREG1	ENSG00000163453: IGFBP7			ENSG00000101746: NOL4
	ENSG00000143164: DCAF6	ENSG00000163479: SSR2			ENSG00000101773: RBBP8
	ENSG00000143320: CRABP2	ENSG00000163485: ADORA1			ENSG00000101849: TBL1X
	ENSG00000143337: TOR1AIP1	ENSG00000163513: TGFBR2			ENSG00000101966: XIAP
	ENSG00000143369: ECM1	ENSG00000163520: FBLN2			ENSG00000101972: STAG2
	ENSG00000143387: CTSK	ENSG00000163565: IFI16			ENSG00000102021: LUZP4
	ENSG00000143469: SYT14	ENSG00000163577: EIF5A2			ENSG00000102055: PPP1R2C
	ENSG00000143479: DYRK3	ENSG00000163618: CADPS			ENSG00000102172: SMS
	ENSG00000143545: RAB13	ENSG00000163637: PRICKLE2			ENSG00000102221: JADE3
	ENSG00000143669: LYST	ENSG00000163638: ADAMTS9			ENSG00000102309: PIN4
	ENSG00000143702: CEP170; CEP170P1	ENSG00000163697: APBB2			ENSG00000102572: STK24
	ENSG00000143753: DEGS1	ENSG00000163814: CDCP1			ENSG00000102595: UGGT2
	ENSG00000144118: RALB	ENSG00000163820: FYCO1			ENSG00000102763: VWA8
	ENSG00000144355: DLX1	ENSG00000163947: ARHGEF3			ENSG00000102804: TSC22D1
	ENSG00000144369: FAM171B	ENSG00000163959: SLC51A			ENSG00000102858: MGRN1
	ENSG00000144426: NBEAL1	ENSG00000164054: SHISA5			ENSG00000102882: MAPK3
	ENSG00000144567: RETREG2	ENSG00000164107: HAND2			ENSG00000102900: NUP93
	ENSG00000144591: GMPPA	ENSG00000164116: GUCY1A1			ENSG00000102910: LONP2
	ENSG00000144642: RBMS3	ENSG00000164176: EDIL3			ENSG00000102921: N4BP1
	ENSG00000144655: CSRNP1	ENSG00000164237: CMBL			ENSG00000102935: ZNF423
	ENSG00000144677: CTDSPL	ENSG00000164251: F2RL1			ENSG00000102967: DHODH
	ENSG00000144746: ARL6IP5	ENSG00000164484: TMEM200A			ENSG00000103005: USB1
	ENSG00000144891: AGTR1	ENSG00000164574: GALNT10			ENSG00000103018: CYB5B
	ENSG00000145246: ATP10D	ENSG00000164694: FNDC1			ENSG00000103043: VAC14
	ENSG00000145247: OCIAD2	ENSG00000164733: CTSB			ENSG00000103047: TANGO6
	ENSG00000145623: OSMR	ENSG00000164741: DLC1			ENSG00000103056: SMPD3
	ENSG00000145708: CRHBP	ENSG00000164742: ADCY1			ENSG00000103089: FA2H
	ENSG00000145794: MEGF10	ENSG00000164776: PHKG1			ENSG00000103091: WDR59
	ENSG00000145817: YIPF5	ENSG00000164830: OXR1			ENSG00000103111: MON1B
	ENSG00000145824: CXCL14	ENSG00000165029: ABCA1			ENSG00000103148: NPRL3
	ENSG00000146072: TNFRSF21	ENSG00000165102: HGSNAT			ENSG00000103150: MLYCD
	ENSG00000146122: DAAM2	ENSG00000165105: RASEF			ENSG00000103168: TAF1C
	ENSG00000146242: TPBG	ENSG00000165233: CARD19			ENSG00000103175: WFDC1
	ENSG00000146250: PRSS35	ENSG00000165424: ZCCHC24			ENSG00000103184: SEC14L5
	ENSG00000146278: PNRC1	ENSG00000165757: JCAD			ENSG00000103187: COTL1
	ENSG00000146374: RSPO3	ENSG00000165886: UBTD1			ENSG00000103194: USP10
	ENSG00000146376: ARHGAP18	ENSG00000165915: SLC39A13			ENSG00000103197: TSC2
	ENSG00000146409: SLC18B1	ENSG00000166033: HTRA1			ENSG00000103222: ABCC1
	ENSG00000147010: SH3KBP1	ENSG00000166147: FBN1			ENSG00000103257: SLC7A5
	ENSG00000147041: SYTL5	ENSG00000166250: CLMP			ENSG00000103264: FBXO31
	ENSG00000147100: SLC16A2	ENSG00000166272: WBP1L; CYP17A1-AS1			ENSG00000103266: STUB1
	ENSG00000147535: PLPP5	ENSG00000166311: SMPD1			ENSG00000103275: UBE2I
	ENSG00000147872: PLIN2	ENSG00000166444: DENND2B			ENSG00000103326: CAPN15
	ENSG00000147883: CDKN2B	ENSG00000166482: MFAP4			ENSG00000103342: GSPT1
	ENSG00000147889: CDKN2A	ENSG00000166548: TK2			ENSG00000103426: CORO7-PAM16
	ENSG00000148154: UGCG	ENSG00000166780: BMERB1			ENSG00000103489: XYLT1
	ENSG00000148175: STOM	ENSG00000166825: ANPEP			ENSG00000103495: MAZ
	ENSG00000148218: ALAD	ENSG00000166963: MAP1A			ENSG00000103512: NOMO1
	ENSG00000148572: NRBF2	ENSG00000167110: GOLGA2			ENSG00000103549: RNF40
	ENSG00000148680: HTR7	ENSG00000167123: CERCAM			ENSG00000103550: KNOP1
	ENSG00000148908: RGS10	ENSG00000167157: PRRX2			ENSG00000103653: CSK
	ENSG00000148926: ADM	ENSG00000167202: TBC1D2B			ENSG00000103769: RAB11A
	ENSG00000149084: HSD17B12	ENSG00000167216: KATNAL2			ENSG00000103876: FAH
	ENSG00000149090: PAMR1	ENSG00000167244: IGF2			ENSG00000103966: EHD4
	ENSG00000149212: SESN3	ENSG00000167323: STIM1			ENSG00000104043: ATP8B4
	ENSG00000149294: NCAM1	ENSG00000167476: LOC105372240; JSRP1			ENSG00000104044: OCA2
	ENSG00000149380: P4HA3	ENSG00000167617: CDC42EP5			ENSG00000104047: DTWD1
	ENSG00000149451: ADAM33	ENSG00000167680: SEMA6B			ENSG00000104059: FAM189A1
	ENSG00000149582: TMEM25	ENSG00000167772: ANGPTL4			ENSG00000104067: TJP1
	ENSG00000149600: COMMD7	ENSG00000167994: RAB3IL1			ENSG00000104081: BMF
	ENSG00000149798: CDC42EP2	ENSG00000167995: BEST1			ENSG00000104129: DNAJC17
	ENSG00000149925: ALDOA	ENSG00000168016: TRANK1			ENSG00000104299: INTS9
	ENSG00000150093: ITGB1	ENSG00000168077: SCARA3			ENSG00000104356: POP1
	ENSG00000150281: CTF1	ENSG00000168306: ACOX2			ENSG00000104365: IKBKB
	ENSG00000150347: ARID5B	ENSG00000168374: ARF4			ENSG00000104375: STK3
	ENSG00000150456: EEF1AKMT1	ENSG00000168398: BDKRB2			ENSG00000104442: ARMC1
	ENSG00000150540: HNMT	ENSG00000168487: BMP1			ENSG00000104529: EEF1D
	ENSG00000150630: VEGFC	ENSG00000168675: LDLRAD4			ENSG00000104537: ANXA13
	ENSG00000150636: CCDC102B	ENSG00000168785: TSPAN5			ENSG00000104635: SLC39A14
	ENSG00000151092: NGLY1	ENSG00000168807: SNTB2			ENSG00000104731: KLHDC4
	ENSG00000151116: UEVLD	ENSG00000169122: FAM110B			ENSG00000104765: BNIP3L
	ENSG00000151176: PLBD2	ENSG00000169126: ODAD2			ENSG00000104812: GYS1
	ENSG00000151239: TWF1	ENSG00000169213: RAB3B			ENSG00000104883: PEX11G
	ENSG00000151304: SRFBP1	ENSG00000169604: ANTXR1			ENSG00000104885: DOT1L
	ENSG00000151617: EDNRA	ENSG00000169764: UGP2			ENSG00000104915: STX10
	ENSG00000151917: BEND6	ENSG00000169814: BTD			ENSG00000104951: IL4I1
	ENSG00000152583: SPARCL1	ENSG00000169851: PCDH7			ENSG00000104953: TLE6
	ENSG00000152601: MBNL1	ENSG00000169902: TPST1			ENSG00000104957: YJU2B
	ENSG00000152642: GPD1L	ENSG00000170017: ALCAM			ENSG00000104973: MED25
	ENSG00000152661: GJA1	ENSG00000170365: SMAD1			ENSG00000104976: SNAPC2
	ENSG00000153066: TXNDC11	ENSG00000170421: KRT8			ENSG00000105053: VRK3
	ENSG00000153214: TMEM87B	ENSG00000170485: NPAS2			ENSG00000105135: ILVBL
	ENSG00000153246: PLA2R1	ENSG00000170624: SGCD			ENSG00000105186: ANKRD27
	ENSG00000153406: NMRAL1	ENSG00000170891: CYTL1			ENSG00000105221: AKT2
	ENSG00000153714: LURAP1L	ENSG00000170961: HAS2			ENSG00000105278: ZFR2
	ENSG00000153956: CACNA2D1	ENSG00000171004: HS6ST2			ENSG00000105289: TJP3
	ENSG00000154040: CABYR	ENSG00000171132: PRKCE			ENSG00000105298: CACTIN
	ENSG00000154096: THY1	ENSG00000171408: PDE7B			ENSG00000105325: FZR1
	ENSG00000154134: ROBO3	ENSG00000171444: MCC			ENSG00000105392: CRX
	ENSG00000154175: ABI3BP	ENSG00000171502: COL24A1			ENSG00000105402: NAPA
	ENSG00000154188: ANGPT1	ENSG00000171604: CXXC5			ENSG00000105426: PTPRS
	ENSG00000154277: UCHL1	ENSG00000171621: SPSB1			ENSG00000105428: ZNRF4
	ENSG00000154305: MIA3	ENSG00000171877: FRMD5			ENSG00000105464: GRIN2D
	ENSG00000154309: DISP1	ENSG00000171992: SYNPO			ENSG00000105509: HAS1
	ENSG00000154511: DIPK1A	ENSG00000172164: SNTB1			ENSG00000105549: THEG
	ENSG00000154589: LY96	ENSG00000172348: RCAN2			ENSG00000105642: KCNN1
	ENSG00000155011: DKK2	ENSG00000172380: GNG12			ENSG00000105647: PIK3R2
	ENSG00000155090: KLF10	ENSG00000172458: IL17D			ENSG00000105656: ELL
	ENSG00000155366: RHOC	ENSG00000172638: EFEMP2			ENSG00000105662: CRTC1
	ENSG00000155729: KCTD18	ENSG00000172985: SH3RF3			ENSG00000105664: COMP
	ENSG00000155876: RRAGA	ENSG00000172986: GXYLT2			ENSG00000105705: SUGP1
	ENSG00000155962: CLIC2	ENSG00000173068: BNC2			ENSG00000105726: ATP13A1
	ENSG00000155970: MICU3	ENSG00000173218: VANGL1			ENSG00000105738: SIPA1L3
	ENSG00000156103: MMP16	ENSG00000173281: PPP1R3B			ENSG00000105771: SMG9
	ENSG00000156140: ADAMTS3	ENSG00000173334: TRIB1			ENSG00000105851: PIK3CG
	ENSG00000156273: GRIK1-AS2; BACH1	ENSG00000173442: EHBP1L1			ENSG00000105877: DNAH11
	ENSG00000156925: ZIC3	ENSG00000173482: PTPRM			ENSG00000105953: OGDH
	ENSG00000157150: TIMP4	ENSG00000173517: PEAK1			ENSG00000105963: ADAP1
	ENSG00000157240: FZD1	ENSG00000173546: CSPG4			ENSG00000105996: HOXA2
	ENSG00000157326: DHRS4	ENSG00000173559: NABP1			ENSG00000105997: HOXA3
	ENSG00000157500: APPL1	ENSG00000173638: SLC19A1			ENSG00000106018: VIPR2
	ENSG00000157502: PWWP3B	ENSG00000174307: PHLDA3			ENSG00000106049: HIBADH
	ENSG00000157734: SNX22	ENSG00000174600: CMKLR1			ENSG00000106070: GRB10
	ENSG00000158109: TPRG1L	ENSG00000175220: ARHGAP1			ENSG00000106100: NOD1
	ENSG00000158710: TAGLN2	ENSG00000175573: C11orf68			ENSG00000106113: CRHR2
	ENSG00000158711: ELK4	ENSG00000175662: TOM1L2			ENSG00000106128: GHRHR
	ENSG00000158716: DUSP23	ENSG00000176046: NUPR1			ENSG00000106153: CHCHD2
	ENSG00000158747: NBL1; MICOS10-NBL1	ENSG00000176171: BNIP3			ENSG00000106263: EIF3B
	ENSG00000158828: PINK1	ENSG00000176438: SYNE3			ENSG00000106290: TAF6
	ENSG00000159167: STC1	ENSG00000176463: SLCO3A1			ENSG00000106305: AIMP2
	ENSG00000159200: RCAN1	ENSG00000176658: MYO1D			ENSG00000106366: SERPINE1
	ENSG00000159202: UBE2Z	ENSG00000177182: CLVS1			ENSG00000106397: PLOD3
	ENSG00000159228: CBR1	ENSG00000177706: FAM20C			ENSG00000106410: NOBOX
	ENSG00000159231: CBR3	ENSG00000178031: ADAMTSL1			ENSG00000106436: MYL10
	ENSG00000159348: CYB5R1	ENSG00000178209: PLEC			ENSG00000106477: CEP41
	ENSG00000159363: ATP13A2	ENSG00000178695: KCTD12			ENSG00000106536: POU6F2
	ENSG00000159403: C1R	ENSG00000178951: ZBTB7A			ENSG00000106554: CHCHD3
	ENSG00000159658: EFCAB14	ENSG00000179832: MROH1			ENSG00000106571: GLI3
	ENSG00000159899: NPR2	ENSG00000179889: PDXDC1			ENSG00000106617: PRKAG2
	ENSG00000160111: CPAMD8	ENSG00000179954: SSC5D			ENSG00000106633: GCK
	ENSG00000160190: SLC37A1	ENSG00000181104: F2R			ENSG00000106683: LIMK1
	ENSG00000160213: CSTB	ENSG00000181649: PHLDA2			ENSG00000106688: SLC1A1
	ENSG00000160307: S100B	ENSG00000181804: SLC9A9			ENSG00000106701: FSD1L
	ENSG00000160683: CXCR5	ENSG00000182022: CHST15			ENSG00000106780: MEGF9
	ENSG00000160685: ZBTB7B	ENSG00000182132: KCNIP1			ENSG00000106789: CORO2A
	ENSG00000160691: SHC1	ENSG00000182197: EXT1			ENSG00000106868: SUSD1
	ENSG00000161010: MRNIP	ENSG00000182463: TSHZ2			ENSG00000107099: DOCK8
	ENSG00000161011: SQSTM1	ENSG00000182492: BGN			ENSG00000107104: KANK1
	ENSG00000161217: PCYT1A	ENSG00000182534: MXRA7			ENSG00000107130: NCS1
	ENSG00000161533: ACOX1	ENSG00000182580: EPHB3			ENSG00000107147: KCNT1
	ENSG00000161638: ITGA5	ENSG00000182667: NTM			ENSG00000107164: FUBP3
	ENSG00000161671: EMC10	ENSG00000182704: TSKU			ENSG00000107165: TYRP1
	ENSG00000161677: JOSD2	ENSG00000182718: ANXA2			ENSG00000107185: RGP1
	ENSG00000161835: TAMALIN	ENSG00000182752: PAPPA			ENSG00000107187: LHX3
	ENSG00000161921: CXCL16	ENSG00000182827: ACBD3			ENSG00000107263: RAPGEF1
	ENSG00000162302: RPS6KA4	ENSG00000182871: COL18A1			ENSG00000107281: NPDC1
	ENSG00000162434: JAK1	ENSG00000182985: CADM1			ENSG00000107282: APBA1
	ENSG00000162545: CAMK2N1	ENSG00000183049: CAMK1D			ENSG00000107404: DVL1
	ENSG00000162595: DIRAS3	ENSG00000183087: GAS6			ENSG00000107485: GATA3
	ENSG00000162616: DNAJB4	ENSG00000183098: GPC6			ENSG00000107551: RASSF4
	ENSG00000162618: ADGRL4	ENSG00000183114: FAM43B			ENSG00000107554: DNMBP
	ENSG00000162624: LHX8	ENSG00000183160: TMEM119			ENSG00000107593: PKD2L1
	ENSG00000162631: NTNG1	ENSG00000183570: PCBP3			ENSG00000107611: CUBN
	ENSG00000162645: GBP2	ENSG00000183580: FBXL7			ENSG00000107719: PALD1
	ENSG00000162692: VCAM1	ENSG00000183621: ZNF438			ENSG00000107736: CDH23
	ENSG00000162695: SLC30A7	ENSG00000183779: ZNF703			ENSG00000107742: SPOCK2
	ENSG00000162733: DDR2	ENSG00000183876: ARSI			ENSG00000107745: MICU1
	ENSG00000162882: HAAO	ENSG00000184232: OAF			ENSG00000107771: CCSER2
	ENSG00000162976: SLC66A3	ENSG00000184254: ALDH1A3			ENSG00000107864: CPEB3
	ENSG00000162998: FRZB	ENSG00000184347: SLIT3			ENSG00000107882: SUFU
	ENSG00000163069: SGCB	ENSG00000184584: STING1			ENSG00000107929: LARP4B
	ENSG00000163071: SPATA18	ENSG00000184785: SMIM10			ENSG00000107954: NEURL1
	ENSG00000163162: RNF149	ENSG00000184838: PRR16			ENSG00000108100: CCNY
	ENSG00000163191: S100A11	ENSG00000184898: RBM43			ENSG00000108175: ZMIZ1
	ENSG00000163297: ANTXR2	ENSG00000184985: SORCS2			ENSG00000108187: PBLD
	ENSG00000163346: PBXIP1	ENSG00000185070: FLRT2			ENSG00000108219: TSPAN14
	ENSG00000163347: CLDN1	ENSG00000185386: MAPK11			ENSG00000108370: RGS9
	ENSG00000163393: SLC22A15	ENSG00000185483: ROR1			ENSG00000108405: P2RX1
	ENSG00000163430: FSTL1	ENSG00000185532: PRKG1			ENSG00000108424: KPNB1
	ENSG00000163466: ARPC2	ENSG00000185559: DLK1			ENSG00000108474: PIGL
	ENSG00000163472: TMEM79	ENSG00000185565: LSAMP			ENSG00000108528: SLC25A11
	ENSG00000163602: RYBP	ENSG00000185567: AHNAK2			ENSG00000108582: CPD
	ENSG00000163683: SMIM14	ENSG00000185585: OLFML2A			ENSG00000108599: AKAP10
	ENSG00000163702: IL17RC	ENSG00000185624: P4HB			ENSG00000108602: ALDH3A1
	ENSG00000163703: CRELD1	ENSG00000185650: ZFP36L1			ENSG00000108669: CYTH1
	ENSG00000163710: PCOLCE2	ENSG00000186174: BCL9L			ENSG00000108684: ASIC2
	ENSG00000163739: CXCL1	ENSG00000186340: THBS2			ENSG00000108702: CCL1
	ENSG00000163840: DTX3L	ENSG00000186591: UBE2H			ENSG00000108759: KRT32
	ENSG00000163888: CAMK2N2	ENSG00000186635: ARAP1			ENSG00000108798: ABI3
	ENSG00000163932: PRKCD	ENSG00000186815: TPCN1			ENSG00000108840: HDAC5
	ENSG00000164010: ERMAP	ENSG00000187605: TET3			ENSG00000108846: ABCC3
	ENSG00000164023: SGMS2	ENSG00000187720: THSD4			ENSG00000108854: SMURF2
	ENSG00000164086: DUSP7	ENSG00000187800: PEAR1			ENSG00000108960: MMD
	ENSG00000164088: PPM1M	ENSG00000187955: COL14A1			ENSG00000109016: DHRS7B
	ENSG00000164096: C4orf3	ENSG00000187957: DNER			ENSG00000109066: TMEM104
	ENSG00000164099: PRSS12	ENSG00000188517: COL25A1			ENSG00000109111: SUPT6H
	ENSG00000164106: SCRG1	ENSG00000188643: S100A16			ENSG00000109586: GALNT7
	ENSG00000164111: ANXA5	ENSG00000188677: PARVB			ENSG00000109606: DHX15
	ENSG00000164114: MAP9	ENSG00000188856: -			ENSG00000109654: TRIM2
	ENSG00000164125: GASK1B	ENSG00000189058: APOD			ENSG00000109667: SLC2A9
	ENSG00000164220: F2RL2	ENSG00000189067: LITAF			ENSG00000109670: FBXW7
	ENSG00000164244: PRRC1	ENSG00000189129: PLAC9			ENSG00000109680: TBC1D19
	ENSG00000164294: GPX8	ENSG00000196083: IL1RAP			ENSG00000109762: SNX25
	ENSG00000164300: SERINC5	ENSG00000196526: AFAP1			ENSG00000109787: KLF3
	ENSG00000164308: ERAP2	ENSG00000196562: SULF2			ENSG00000109819: PPARGC1A
	ENSG00000164442: CITED2	ENSG00000196628: TCF4			ENSG00000109854: HTATIP2
	ENSG00000164506: STXBP5	ENSG00000196639: HRH1			ENSG00000109906: ZBTB16
	ENSG00000164647: STEAP1	ENSG00000196743: GM2A			ENSG00000110047: EHD1
	ENSG00000164692: COL1A2	ENSG00000196872: CRACDL			ENSG00000110057: UNC93B1
	ENSG00000164743: C8orf48	ENSG00000196954: CASP4			ENSG00000110063: DCPS
	ENSG00000164850: GPER1	ENSG00000197183: NOL4L			ENSG00000110080: ST3GAL4
	ENSG00000164920: OSR2	ENSG00000197321: SVIL			ENSG00000110328: GALNT18
	ENSG00000164932: CTHRC1	ENSG00000197635: DPP4			ENSG00000110400: NECTIN1
	ENSG00000164949: GEM	ENSG00000197646: PDCD1LG2			ENSG00000110435: PDHX
	ENSG00000165023: DIRAS2	ENSG00000197694: SPTAN1			ENSG00000110442: COMMD9
	ENSG00000165030: NFIL3	ENSG00000197746: PSAP			ENSG00000110497: AMBRA1
	ENSG00000165072: MAMDC2	ENSG00000197747: S100A10			ENSG00000110619: CARS1
	ENSG00000165124: SVEP1	ENSG00000197769: MAP1LC3C			ENSG00000110628: SLC22A18
	ENSG00000165169: DYNLT3	ENSG00000198053: SIRPA			ENSG00000110651: CD81
	ENSG00000165379: LRFN5	ENSG00000198108: CHSY3			ENSG00000110665: C11orf21
	ENSG00000165474: GJB2	ENSG00000198121: LPAR1			ENSG00000110723: EXPH5
	ENSG00000165655: ZNF503	ENSG00000198363: ASPH			ENSG00000110777: POU2AF1
	ENSG00000165813: CCDC186	ENSG00000198380: GFPT1			ENSG00000110786: PTPN5
	ENSG00000165861: ZFYVE1	ENSG00000198663: C6orf89			ENSG00000110799: VWF
	ENSG00000165983: PTER	ENSG00000198774: RASSF9			ENSG00000110841: PPFIBP1
	ENSG00000166073: GPR176	ENSG00000198873: GRK5			ENSG00000110876: SELPLG
	ENSG00000166106: ADAMTS15	ENSG00000198959: TGM2			ENSG00000110888: CAPRIN2
	ENSG00000166173: LARP6	ENSG00000203727: SAMD5			ENSG00000110900: TSPAN11
	ENSG00000166289: PLEKHF1	ENSG00000203876: ADD3-AS1			ENSG00000110917: MLEC
	ENSG00000166340: TPP1	ENSG00000204103: MAFB			ENSG00000110921: MVK
	ENSG00000166401: SERPINB8	ENSG00000204217: BMPR2			ENSG00000110987: BCL7A
	ENSG00000166484: MAPK7	ENSG00000204219: TCEA3			ENSG00000111052: LIN7A
	ENSG00000166557: TMED3	ENSG00000204262: COL5A2			ENSG00000111110: PPM1H
	ENSG00000166710: B2M	ENSG00000204442: NALF1			ENSG00000111181: SLC6A12
	ENSG00000166734: GOLM2	ENSG00000204516: MICB			ENSG00000111199: TRPV4
	ENSG00000166741: NNMT	ENSG00000204634: TBC1D8			ENSG00000111203: ITFG2
	ENSG00000166750: SLFN5	ENSG00000205978: NYNRIN			ENSG00000111218: PRMT8
	ENSG00000166794: PPIB	ENSG00000213366: GSTM2			ENSG00000111249: CUX2
	ENSG00000166801: FAM111A	ENSG00000213626: LBH			ENSG00000111271: ACAD10
	ENSG00000166922: SCG5	ENSG00000213949: ITGA1			ENSG00000111319: SCNN1A
	ENSG00000166923: GREM1	ENSG00000221818: EBF2			ENSG00000111412: SPRING1
	ENSG00000166997: CNPY4	ENSG00000221866: PLXNA4			ENSG00000111450: STX2
	ENSG00000167107: ACSF2	ENSG00000221869: CEBPD			ENSG00000111452: ADGRD1
	ENSG00000167565: SERTAD3	ENSG00000221890: NPTXR			ENSG00000111647: UHRF1BP1L
	ENSG00000167601: AXL	ENSG00000221963: APOL6			ENSG00000111737: RAB35
	ENSG00000167705: RILP	ENSG00000221968: FADS3			ENSG00000111843: TMEM14C
	ENSG00000167716: WDR81	ENSG00000222009: BTBD19			ENSG00000111879: FAM184A
	ENSG00000167778: SPRYD3	ENSG00000222022: -			ENSG00000111880: RNGTT
	ENSG00000167779: IGFBP6	ENSG00000222032: -			ENSG00000111913: RIPOR2
	ENSG00000167996: FTH1	ENSG00000222047: C10orf55			ENSG00000111962: UST
	ENSG00000168056: LTBP3	ENSG00000223361: -			ENSG00000112029: FBXO5
	ENSG00000168140: VASN	ENSG00000223442: TH2LCRR			ENSG00000112118: MCM3
	ENSG00000168282: MGAT2	ENSG00000223547: ZNF844			ENSG00000112149: CD83
	ENSG00000168297: PXK	ENSG00000223749: -			ENSG00000112182: BACH2
	ENSG00000168386: FILIP1L	ENSG00000224063: -			ENSG00000112183: RBM24
	ENSG00000168394: TAP1	ENSG00000224127: -			ENSG00000112232: KHDRBS2
	ENSG00000168497: CAVIN2	ENSG00000226526: -			ENSG00000112234: FBXL4
	ENSG00000168542: COL3A1	ENSG00000227051: C14orf132			ENSG00000112312: GMNN
	ENSG00000168615: ADAM9	ENSG00000228594: FNDC10			ENSG00000112379: ARFGEF3
	ENSG00000168679: SLC16A4	ENSG00000230212: LOC100133286			ENSG00000112511: PHF1
	ENSG00000168769: TET2	ENSG00000232973: CYP1B1-AS1			ENSG00000112530: PACRG
	ENSG00000168843: FSTL5	ENSG00000233554: -			ENSG00000112539: C6orf118
	ENSG00000168938: PPIC	ENSG00000233901: LINC01503			ENSG00000112541: LINC00473; PDE10A
	ENSG00000169169: CPT1C	ENSG00000235531: MSC-AS1			ENSG00000112561: TFEB
	ENSG00000169241: SLC50A1	ENSG00000235978: -			ENSG00000112562: SMOC2
	ENSG00000169255: B3GALNT1	ENSG00000236886: -			ENSG00000112576: CCND3
	ENSG00000169330: MINAR1	ENSG00000242247: ARFGAP3			ENSG00000112584: FAM120B
	ENSG00000169432: SCN9A	ENSG00000243742: RPLP0P2			ENSG00000112599: GUCA1B
	ENSG00000169594: BNC1	ENSG00000244459: -			ENSG00000112624: BICRAL
	ENSG00000169692: AGPAT2	ENSG00000244558: -			ENSG00000112685: EXOC2
	ENSG00000169715: MT1E	ENSG00000249252: C1QTNF7-AS1			ENSG00000112761: CCN6
	ENSG00000169756: LIMS1	ENSG00000250786: -			ENSG00000112787: FBRSL1
	ENSG00000169762: TAPT1	ENSG00000256043: CTSO			ENSG00000112977: DAP
	ENSG00000169826: CSGALNACT2	ENSG00000256235: SMIM3			ENSG00000112992: NNT
	ENSG00000169855: ROBO1	ENSG00000257551: HLX-AS1			ENSG00000113048: MRPS27
	ENSG00000169908: TM4SF1	ENSG00000257831: -			ENSG00000113163: CERT1
	ENSG00000170190: SLC16A5	ENSG00000259583: ALDH1A3-AS1			ENSG00000113273: ARSB
	ENSG00000170266: GLB1	ENSG00000260916: CCPG1			ENSG00000113368: LMNB1
	ENSG00000170275: CRTAP	ENSG00000261801: LOXL1-AS1			ENSG00000113387: SUB1
	ENSG00000170293: CMTM8	ENSG00000262655: SPON1			ENSG00000113448: PDE4D
	ENSG00000170348: TMED10	ENSG00000265808: SEC22B			ENSG00000113492: AGXT2
	ENSG00000170381: SEMA3E	ENSG00000266074: BAHCC1			ENSG00000113494: PRLR
	ENSG00000170430: MGMT	ENSG00000268812: LIF-AS2			ENSG00000113504: SLC12A7
	ENSG00000170468: RIOX1	ENSG00000269190: FBXO17			ENSG00000113520: IL4
	ENSG00000170542: SERPINB9	ENSG00000271334: LINC02104			ENSG00000113600: C9
	ENSG00000170545: SMAGP	ENSG00000271605: MILR1			ENSG00000113645: WWC1
	ENSG00000170581: STAT2	ENSG00000272086: -			ENSG00000113648: MACROH2A1
	ENSG00000170775: GPR37				ENSG00000113712: CSNK1A1
	ENSG00000170955: CAVIN3				ENSG00000113722: CDX1
	ENSG00000170962: PDGFD				ENSG00000113749: HRH2
	ENSG00000171223: JUNB				ENSG00000113758: DBN1
	ENSG00000171298: GAA				ENSG00000113763: UNC5A
	ENSG00000171365: CLCN5				ENSG00000113924: HGD
	ENSG00000171385: KCND3				ENSG00000114098: ARMC8
	ENSG00000171451: DSEL				ENSG00000114248: LRRC31
	ENSG00000171522: PTGER4				ENSG00000114268: PFKFB4
	ENSG00000171812: COL8A2				ENSG00000114270: COL7A1
	ENSG00000171860: C3AR1				ENSG00000114315: HES1
	ENSG00000171862: PTEN				ENSG00000114316: USP4
	ENSG00000171867: PRNP				ENSG00000114331: ACAP2
	ENSG00000171928: TVP23B				ENSG00000114353: GNAI2
	ENSG00000171951: SCG2				ENSG00000114541: FRMD4B
	ENSG00000172037: LAMB2				ENSG00000114554: PLXNA1
	ENSG00000172059: KLF11				ENSG00000114735: HEMK1
	ENSG00000172216: CEBPB				ENSG00000114738: MAPKAPK3
	ENSG00000172318: B3GALT1				ENSG00000114861: FOXP1
	ENSG00000172493: AFF1				ENSG00000114867: EIF4G1
	ENSG00000172667: ZMAT3				ENSG00000114982: KANSL3
	ENSG00000172716: SLFN11				ENSG00000115155: OTOF
	ENSG00000172819: RARG				ENSG00000115159: GPD2
	ENSG00000172830: SSH3				ENSG00000115163: CENPA
	ENSG00000172987: HPSE2				ENSG00000115183: TANC1
	ENSG00000173040: EVC2				ENSG00000115207: GTF3C2
	ENSG00000173156: RHOD				ENSG00000115290: GRB14
	ENSG00000173221: GLRX				ENSG00000115306: SPTBN1
	ENSG00000173511: VEGFB				ENSG00000115310: RTN4
	ENSG00000173530: TNFRSF10D				ENSG00000115425: PECR
	ENSG00000173889: PHC3				ENSG00000115486: GGCX
	ENSG00000173917: HOXB2				ENSG00000115488: NEU2
	ENSG00000174028: -				ENSG00000115514: TXNDC9
	ENSG00000174132: FAM174A				ENSG00000115598: IL1RL2
	ENSG00000174282: ZBTB4				ENSG00000115648: MLPH
	ENSG00000174348: PODN				ENSG00000115750: TAF1B
	ENSG00000174485: DENND4A				ENSG00000115756: HPCAL1
	ENSG00000174804: FZD4				ENSG00000115760: BIRC6
	ENSG00000174807: CD248				ENSG00000115828: QPCT
	ENSG00000174851: YIF1A				ENSG00000115840: SLC25A12
	ENSG00000174938: SEZ6L2				ENSG00000115841: RMDN2
	ENSG00000175040: CHST2				ENSG00000115884: SDC1
	ENSG00000175084: DES				ENSG00000115896: PLCL1
	ENSG00000175197: DDIT3				ENSG00000115919: KYNU
	ENSG00000175265: GOLGA8A				ENSG00000115970: THADA
	ENSG00000175274: TP53I11				ENSG00000115977: AAK1
	ENSG00000175348: TMEM9B				ENSG00000115998: C2orf42
	ENSG00000175426: PCSK1				ENSG00000116017: ARID3A
	ENSG00000175879: HOXD8				ENSG00000116062: MSH6
	ENSG00000175906: ARL4D				ENSG00000116117: PARD3B
	ENSG00000176293: ZNF135				ENSG00000116120: FARSB
	ENSG00000176697: BDNF				ENSG00000116128: BCL9
	ENSG00000176853: FAM91A1				ENSG00000116133: DHCR24
	ENSG00000176971: FIBIN				ENSG00000116151: MORN1
	ENSG00000176978: DPP7				ENSG00000116183: PAPPA2
	ENSG00000177054: ZDHHC13				ENSG00000116191: RALGPS2
	ENSG00000177105: RHOG				ENSG00000116205: TCEANC2
	ENSG00000177239: MAN1B1				ENSG00000116221: MRPL37
	ENSG00000177283: FZD8				ENSG00000116237: ICMT
	ENSG00000177363: LRRN4CL				ENSG00000116254: CHD5
	ENSG00000177374: HIC1				ENSG00000116299: ELAPOR1
	ENSG00000177409: SAMD9L				ENSG00000116329: OPRD1
	ENSG00000177469: CAVIN1				ENSG00000116337: AMPD2
	ENSG00000177556: ATOX1				ENSG00000116396: KCNC4
	ENSG00000177606: JUN				ENSG00000116525: TRIM62
	ENSG00000177628: GBA				ENSG00000116580: GON4L
	ENSG00000177663: IL17RA				ENSG00000116661: FBXO2
	ENSG00000177697: CD151				ENSG00000116667: C1orf21
	ENSG00000177951: BET1L				ENSG00000116670: MAD2L2
	ENSG00000178104: PDE4DIP				ENSG00000116731: PRDM2
	ENSG00000178202: POGLUT3				ENSG00000116786: PLEKHM2
	ENSG00000178343: SHISA3				ENSG00000116809: ZBTB17
	ENSG00000178573: MAF				ENSG00000116833: NR5A2
	ENSG00000178860: MSC				ENSG00000116922: C1orf109
	ENSG00000178922: HYI				ENSG00000116962: NID1
	ENSG00000178996: SNX18				ENSG00000116991: SIPA1L2
	ENSG00000179163: FUCA1				ENSG00000117013: KCNQ4
	ENSG00000179218: CALR				ENSG00000117020: AKT3
	ENSG00000179222: MAGED1				ENSG00000117114: ADGRL2
	ENSG00000179277: -				ENSG00000117118: SDHB
	ENSG00000179388: EGR3				ENSG00000117148: ACTL8
	ENSG00000179630: LACC1				ENSG00000117154: IGSF21
	ENSG00000179820: MYADM				ENSG00000117245: KIF17
	ENSG00000179862: CITED4				ENSG00000117266: CDK18
	ENSG00000179909: ZNF154				ENSG00000117298: ECE1
	ENSG00000179918: SEPHS2				ENSG00000117394: SLC2A1
	ENSG00000179981: TSHZ1				ENSG00000117395: EBNA1BP2
	ENSG00000180155: LYNX1				ENSG00000117480: FAAH
	ENSG00000180354: MTURN				ENSG00000117595: IRF6
	ENSG00000180440: SERTM1				ENSG00000117597: UTP25
	ENSG00000180447: GAS1				ENSG00000117602: RCAN3
	ENSG00000180488: MIGA1				ENSG00000117676: RPS6KA1
	ENSG00000180660: MAB21L1				ENSG00000117682: DHDDS
	ENSG00000180694: TMEM64				ENSG00000117713: ARID1A
	ENSG00000180730: SHISA2				ENSG00000117724: CENPF
	ENSG00000180801: ARSJ				ENSG00000117906: RCN2
	ENSG00000180879: SSR4				ENSG00000117971: CHRNB4
	ENSG00000181004: BBS12				ENSG00000117983: MUC5B
	ENSG00000181019: NQO1				ENSG00000118004: COLEC11
	ENSG00000181381: DDX60L				ENSG00000118046: STK11
	ENSG00000181458: TMEM45A				ENSG00000118193: KIF14
	ENSG00000181467: RAP2B				ENSG00000118194: TNNT2
	ENSG00000181481: RNF135				ENSG00000118257: NRP2
	ENSG00000181541: MAB21L2				ENSG00000118307: DNAI7
	ENSG00000181789: COPG1				ENSG00000118308: IRAG2
	ENSG00000181830: SLC35C1				ENSG00000118363: SPCS2
	ENSG00000181982: CCDC149				ENSG00000118407: FILIP1
	ENSG00000182179: UBA7				ENSG00000118514: ALDH8A1
	ENSG00000182195: LDOC1				ENSG00000118620: ZNF430
	ENSG00000182220: ATP6AP2				ENSG00000118900: UBN1
	ENSG00000182240: BACE2				ENSG00000118960: HS1BP3
	ENSG00000182326: C1S				ENSG00000119138: KLF9
	ENSG00000182372: CLN8				ENSG00000119147: ECRG4
	ENSG00000182508: LHFPL1				ENSG00000119185: ITGB1BP1
	ENSG00000182586: LINC00334				ENSG00000119318: RAD23B
	ENSG00000182993: C12orf60				ENSG00000119335: SET
	ENSG00000183010: PYCR1				ENSG00000119383: PTPA
	ENSG00000183291: SELENOF				ENSG00000119408: NEK6
	ENSG00000183397: C19orf71				ENSG00000119421: NDUFA8
	ENSG00000183741: CBX6				ENSG00000119457: SLC46A2
	ENSG00000183801: OLFML1				ENSG00000119487: MAPKAP1
	ENSG00000183826: BTBD9				ENSG00000119522: DENND1A
	ENSG00000183828: NUDT14				ENSG00000119650: IFT43
	ENSG00000183935: HTR7P1				ENSG00000119682: AREL1
	ENSG00000184164: CRELD2				ENSG00000119685: TTLL5
	ENSG00000184205: TSPYL2				ENSG00000119686: FLVCR2
	ENSG00000184226: PCDH9				ENSG00000119715: ESRRB
	ENSG00000184227: ACOT1				ENSG00000119723: COQ6
	ENSG00000184258: -				ENSG00000119771: KLHL29
	ENSG00000184368: MAP7D2				ENSG00000119772: DNMT3A
	ENSG00000184378: ACTRT3				ENSG00000119865: CNRIP1
	ENSG00000184743: ATL3				ENSG00000119866: BCL11A
	ENSG00000184840: TMED9				ENSG00000119927: GPAM
	ENSG00000184867: ARMCX2				ENSG00000119946: CNNM1
	ENSG00000184988: TMEM106A				ENSG00000119950: MXI1
	ENSG00000185112: FAM43A				ENSG00000119953: SMNDC1
	ENSG00000185127: C6orf120				ENSG00000119977: TCTN3
	ENSG00000185129: PURA				ENSG00000119979: DENND10
	ENSG00000185164: LOC102723728; NOMO2				ENSG00000120029: ARMH3
	ENSG00000185215: TNFAIP2				ENSG00000120057: SFRP5
	ENSG00000185338: SOCS1				ENSG00000120071: KANSL1
	ENSG00000185404: SP140L				ENSG00000120254: MTHFD1L
	ENSG00000185437: SH3BGR				ENSG00000120262: CCDC170
	ENSG00000185477: GPRIN3				ENSG00000120265: PCMT1
	ENSG00000185561: TLCD2				ENSG00000120370: GORAB
	ENSG00000185614: INKA1				ENSG00000120457: KCNJ5
	ENSG00000185669: SNAI3				ENSG00000120563: LYZL1
	ENSG00000185745: IFIT1				ENSG00000120645: IQSEC3
	ENSG00000185834: -				ENSG00000120705: ETF1
	ENSG00000185896: LAMP1				ENSG00000120709: LOC100128966; FAM53C
	ENSG00000186364: NUDT17				ENSG00000120727: PAIP2
	ENSG00000186395: KRT10				ENSG00000120907: ADRA1A
	ENSG00000186470: BTN3A2				ENSG00000120913: PDLIM2
	ENSG00000186480: INSIG1				ENSG00000120949: TNFRSF8
	ENSG00000186577: SMIM29				ENSG00000121057: AKAP1
	ENSG00000186594: MIR22HG				ENSG00000121075: TBX4
	ENSG00000186866: POFUT2				ENSG00000121152: NCAPH
	ENSG00000186907: RTN4RL2				ENSG00000121210: TMEM131L
	ENSG00000187260: WDR86				ENSG00000121380: BCL2L14
	ENSG00000187601: MAGEH1				ENSG00000121410: A1BG
	ENSG00000187608: ISG15				ENSG00000121570: DPPA4
	ENSG00000187624: C17orf97				ENSG00000121671: CRY2
	ENSG00000187630: DHRS4L2				ENSG00000121774: KHDRBS1
	ENSG00000187653: -				ENSG00000121807: CCR2
	ENSG00000188042: ARL4C				ENSG00000121858: TNFSF10
	ENSG00000188060: RAB42				ENSG00000121892: PDS5A
	ENSG00000188215: DCUN1D3				ENSG00000121904: CSMD2
	ENSG00000188243: COMMD6				ENSG00000122008: POLK
	ENSG00000188313: PLSCR1				ENSG00000122042: UBL3
	ENSG00000188641: DPYD				ENSG00000122068: FYTTD1
	ENSG00000188997: KCTD21				ENSG00000122121: XPNPEP2
	ENSG00000189050: RNFT1				ENSG00000122122: SASH3
	ENSG00000189114: BLOC1S3				ENSG00000122133: PAEP
	ENSG00000189171: S100A13				ENSG00000122145: TBX22
	ENSG00000189184: PCDH18				ENSG00000122490: SLC66A2
	ENSG00000189241: TSPYL1				ENSG00000122515: ZMIZ2
	ENSG00000196154: S100A4				ENSG00000122585: NPY
	ENSG00000196159: FAT4				ENSG00000122678: POLM
	ENSG00000196352: CD55				ENSG00000122778: KIAA1549
	ENSG00000196507: TCEAL3				ENSG00000122863: CHST3
	ENSG00000196549: MME				ENSG00000122965: RBM19
	ENSG00000196566: -				ENSG00000123119: NECAB1
	ENSG00000196569: LAMA2				ENSG00000123136: DDX39A
	ENSG00000196611: MMP1				ENSG00000123159: GIPC1
	ENSG00000196683: TOMM7				ENSG00000123213: NLN
	ENSG00000196776: CD47				ENSG00000123342: MMP19
	ENSG00000196839: ADA				ENSG00000123358: NR4A1
	ENSG00000196937: FAM3C				ENSG00000123473: STIL
	ENSG00000196975: ANXA4				ENSG00000123496: IL13RA2
	ENSG00000197019: SERTAD1				ENSG00000123908: AGO2
	ENSG00000197081: IGF2R				ENSG00000123992: DNPEP
	ENSG00000197180: CH17-340M24.3				ENSG00000124019: FAM124B
	ENSG00000197256: KANK2				ENSG00000124097: -
	ENSG00000197324: LRP10				ENSG00000124107: SLPI
	ENSG00000197355: UAP1L1				ENSG00000124126: PREX1
	ENSG00000197380: DACT3				ENSG00000124143: ARHGAP40
	ENSG00000197448: GSTK1				ENSG00000124151: NCOA3
	ENSG00000197461: PDGFA				ENSG00000124171: PARD6B
	ENSG00000197594: ENPP1				ENSG00000124181: PLCG1
	ENSG00000197696: NMB				ENSG00000124196: GTSF1L
	ENSG00000197702: PARVA				ENSG00000124198: ARFGEF2
	ENSG00000197705: KLHL14				ENSG00000124203: ZNF831
	ENSG00000197712: FAM114A1				ENSG00000124205: EDN3
	ENSG00000197780: TAF13				ENSG00000124208: PEDS1-UBE2V1
	ENSG00000197879: MYO1C				ENSG00000124216: SNAI1
	ENSG00000197930: ERO1A				ENSG00000124224: -
	ENSG00000197937: ZNF347				ENSG00000124227: ANKRD60
	ENSG00000197956: S100A6				ENSG00000124237: C20orf85
	ENSG00000198001: IRAK4				ENSG00000124243: BCAS4
	ENSG00000198399: ITSN2				ENSG00000124253: PCK1
	ENSG00000198467: TPM2				ENSG00000124299: PEPD
	ENSG00000198542: ITGBL1				ENSG00000124313: IQSEC2
	ENSG00000198682: PAPSS2				ENSG00000124343: XGY2; XG
	ENSG00000198715: GLMP				ENSG00000124356: STAMBP
	ENSG00000198739: LRRTM3				ENSG00000124406: ATP8A1
	ENSG00000198743: SLC5A3				ENSG00000124440: HIF3A
	ENSG00000198744: -				ENSG00000124479: NDP
	ENSG00000198832: SELENOM				ENSG00000124493: GRM4
	ENSG00000198853: RUSC2				ENSG00000124496: TRERF1
	ENSG00000198856: OSTC				ENSG00000124507: PACSIN1
	ENSG00000198865: CCDC152				ENSG00000124588: NQO2
	ENSG00000198892: SHISA4				ENSG00000124602: UNC5CL
	ENSG00000198932: GPRASP1				ENSG00000124721: DNAH8
	ENSG00000198960: ARMCX6				ENSG00000124772: CPNE5
	ENSG00000198964: SGMS1				ENSG00000124784: RIOK1
	ENSG00000199332: -				ENSG00000124813: RUNX2
	ENSG00000199839: -				ENSG00000124831: LRRFIP1
	ENSG00000199985: -				ENSG00000125037: EMC3
	ENSG00000199990: VTRNA1-1				ENSG00000125089: SH3TC1
	ENSG00000200164: -				ENSG00000125107: CNOT1
	ENSG00000200291: -				ENSG00000125246: CLYBL
	ENSG00000200310: -				ENSG00000125255: SLC10A2
	ENSG00000200314: -				ENSG00000125337: KIF25
	ENSG00000200494: -				ENSG00000125388: GRK4
	ENSG00000200506: -				ENSG00000125430: HS3ST3B1
	ENSG00000200521: -				ENSG00000125447: GGA3
	ENSG00000200534: SNORA33				ENSG00000125503: PPP1R12C
	ENSG00000200839: -				ENSG00000125538: IL1B
	ENSG00000200913: SNORD46				ENSG00000125618: PAX8
	ENSG00000200959: SNORA74A				ENSG00000125648: SLC25A23
	ENSG00000201302: SNORA65				ENSG00000125651: GTF2F1
	ENSG00000201413: -				ENSG00000125657: TNFSF9
	ENSG00000201448: SNORA63C				ENSG00000125676: THOC2
	ENSG00000201457: SNORA55				ENSG00000125703: ATG4C
	ENSG00000201643: SNORA14A				ENSG00000125733: TRIP10
	ENSG00000201654: RNU6-7				ENSG00000125753: VASP
	ENSG00000201955: -				ENSG00000125779: PANK2
	ENSG00000202056: -				ENSG00000125780: TGM3
	ENSG00000202182: -				ENSG00000125812: GZF1
	ENSG00000202300: -				ENSG00000125834: STK35
	ENSG00000202314: SNORD6				ENSG00000125846: ZNF133
	ENSG00000202337: RNU6-8				ENSG00000125888: BANF2
	ENSG00000202354: RNY3				ENSG00000125898: FAM110A
	ENSG00000202386: -				ENSG00000125912: NCLN
	ENSG00000202512: -				ENSG00000125954: CHURC1-FNTB
	ENSG00000203706: -				ENSG00000125971: DYNLRB1
	ENSG00000204055: -				ENSG00000125998: FAM83C
	ENSG00000204116: CHIC1				ENSG00000126010: GRPR
	ENSG00000204178: MACO1				ENSG00000126012: KDM5C
	ENSG00000204183: -				ENSG00000126088: UROD
	ENSG00000204261: PSMB8-AS1				ENSG00000126106: TMEM53
	ENSG00000204264: PSMB8				ENSG00000126214: KLC1
	ENSG00000204381: LAYN				ENSG00000126216: TUBGCP3
	ENSG00000204387: SNHG32				ENSG00000126217: MCF2L
	ENSG00000204389: HSPA1A				ENSG00000126262: FFAR2
	ENSG00000204520: MICA				ENSG00000126353: CCR7
	ENSG00000204525: HLA-C				ENSG00000126368: NR1D1
	ENSG00000204592: HLA-E				ENSG00000126698: DNAJC8
	ENSG00000204767: INSYN2B				ENSG00000126705: AHDC1
	ENSG00000205220: PSMB10				ENSG00000126822: PLEKHG3
	ENSG00000205413: SAMD9				ENSG00000126882: FAM78A
	ENSG00000205542: TMSB4X				ENSG00000126934: MAP2K2
	ENSG00000205730: ITPRIPL2				ENSG00000127054: INTS11
	ENSG00000205771: CATSPER2P1				ENSG00000127080: IPPK
	ENSG00000205885: C1RL-AS1				ENSG00000127084: FGD3
	ENSG00000206341: -				ENSG00000127124: HIVEP3
	ENSG00000206418: RAB12				ENSG00000127129: EDN2
	ENSG00000206503: HLA-A				ENSG00000127445: PIN1
	ENSG00000206530: CFAP44				ENSG00000127472: PLA2G5
	ENSG00000206532: -				ENSG00000127511: SIN3B
	ENSG00000206838: SNORA5A				ENSG00000127527: EPS15L1
	ENSG00000206989: SNORD63				ENSG00000127533: F2RL3
	ENSG00000207008: SNORA54				ENSG00000127663: KDM4B
	ENSG00000207041: -				ENSG00000127920: GNG11
	ENSG00000207061: -				ENSG00000127946: HIP1
	ENSG00000207067: SNORA72				ENSG00000127955: GNAI1
	ENSG00000207088: SNORA7B				ENSG00000128039: SRD5A3
	ENSG00000207142: -				ENSG00000128059: PPAT
	ENSG00000207181: SNORA14B				ENSG00000128159: TUBGCP6
	ENSG00000207191: -				ENSG00000128203: ASPHD2
	ENSG00000207392: SNORA20				ENSG00000128262: POM121L9P
	ENSG00000207475: SNORA80E				ENSG00000128274: A4GALT
	ENSG00000207481: -				ENSG00000128340: RAC2
	ENSG00000207523: SNORA66				ENSG00000128422: KRT17
	ENSG00000207561: MIR635				ENSG00000128438: -
	ENSG00000207725: MIR222				ENSG00000128487: SPECC1
	ENSG00000207744: MIR10B				ENSG00000128512: DOCK4
	ENSG00000207971: MIR125B1				ENSG00000128513: POT1
	ENSG00000208005: MIR503				ENSG00000128536: CDHR3
	ENSG00000208024: MIR199A2				ENSG00000128567: PODXL
	ENSG00000208308: SNORA40B				ENSG00000128573: FOXP2
	ENSG00000209082: -				ENSG00000128585: MKLN1
	ENSG00000209702: SNORD41				ENSG00000128602: SMO
	ENSG00000210082: -				ENSG00000128604: IRF5
	ENSG00000210184: -				ENSG00000128607: KLHDC10
	ENSG00000212242: -				ENSG00000128652: HOXD3
	ENSG00000212283: SNORD89				ENSG00000128731: HERC2
	ENSG00000212402: SNORA74B				ENSG00000128791: TWSG1
	ENSG00000212443: SNORA53				ENSG00000128805: ARHGAP22
	ENSG00000212447: SNORD90				ENSG00000128833: MYO5C
	ENSG00000212464: SNORA12				ENSG00000128849: CGNL1
	ENSG00000212607: SNORA3B				ENSG00000128908: INO80
	ENSG00000213144: -				ENSG00000129116: PALLD
	ENSG00000213362: -				ENSG00000129187: DCTD
	ENSG00000213614: HEXA				ENSG00000129219: PLD2
	ENSG00000213625: LEPROT				ENSG00000129221: AIPL1
	ENSG00000213853: EMP2				ENSG00000129292: PHF20L1
	ENSG00000213977: TAX1BP3				ENSG00000129657: SEC14L1
	ENSG00000213983: AP1G2				ENSG00000129667: RHBDF2
	ENSG00000214189: -				ENSG00000129682: FGF13
	ENSG00000214193: SH3D21				ENSG00000129691: ASH2L
	ENSG00000214655: ZSWIM8				ENSG00000129910: CDH15
	ENSG00000215375: MYL5				ENSG00000129925: PGAP6
	ENSG00000215717: TMEM167B				ENSG00000129993: CBFA2T3
	ENSG00000215861: -				ENSG00000130021: PUDP
	ENSG00000217027: -				ENSG00000130037: KCNA5
	ENSG00000217128: FNIP1				ENSG00000130045: NXNL2
	ENSG00000219507: -				ENSG00000130147: SH3BP4
	ENSG00000220785: -				ENSG00000130158: DOCK6
	ENSG00000220804: -				ENSG00000130167: TSPAN16
	ENSG00000220848: -				ENSG00000130202: NECTIN2
	ENSG00000221502: MIR1245A				ENSG00000130204: TOMM40
	ENSG00000221539: SNORD99				ENSG00000130226: DPP6
	ENSG00000221716: SNORA11				ENSG00000130227: XPO7
	ENSG00000221792: MIR1282				ENSG00000130254: SAFB2
	ENSG00000223138: -				ENSG00000130270: ATP8B3
	ENSG00000223509: -				ENSG00000130294: KIF1A
	ENSG00000223551: -				ENSG00000130311: DDA1
	ENSG00000223776: LGALS8-AS1				ENSG00000130313: PGLS
	ENSG00000223923: TNS1-AS1				ENSG00000130349: MTRES1
	ENSG00000223947: -				ENSG00000130382: MLLT1
	ENSG00000224149: -				ENSG00000130402: ACTN4
	ENSG00000224220: -				ENSG00000130449: ZSWIM6
	ENSG00000224407: -				ENSG00000130518: IQCN
	ENSG00000224597: SVIL-AS1				ENSG00000130520: LSM4
	ENSG00000224660: SH3BP5-AS1				ENSG00000130540: SULT4A1
	ENSG00000224729: PCOLCE-AS1				ENSG00000130558: OLFM1
	ENSG00000225032: LOC102723566				ENSG00000130559: CAMSAP1
	ENSG00000225190: PLEKHM1				ENSG00000130560: UBAC1
	ENSG00000225383: SFTA1P				ENSG00000130584: ZBTB46
	ENSG00000225408: -				ENSG00000130589: HELZ2
	ENSG00000225840: -				ENSG00000130592: LSP1
	ENSG00000226017: -				ENSG00000130595: TNNT3
	ENSG00000226377: -				ENSG00000130640: TUBGCP2
	ENSG00000226564: -				ENSG00000130649: CYP2E1
	ENSG00000226608: -				ENSG00000130653: PNPLA7
	ENSG00000226925: -				ENSG00000130669: PAK4
	ENSG00000227008: -				ENSG00000130701: RBBP8NL
	ENSG00000227220: -				ENSG00000130702: LAMA5
	ENSG00000227227: -				ENSG00000130703: OSBPL2
	ENSG00000227230: -				ENSG00000130720: FIBCD1
	ENSG00000227484: -				ENSG00000130723: -
	ENSG00000227487: -				ENSG00000130749: ZC3H4
	ENSG00000227694: -				ENSG00000130751: NPAS1
	ENSG00000227741: LOC729867				ENSG00000130762: ARHGEF16
	ENSG00000227766: -				ENSG00000130764: LRRC47
	ENSG00000227939: -				ENSG00000130812: ANGPTL6
	ENSG00000228192: -				ENSG00000130816: DNMT1
	ENSG00000228223: HCG11				ENSG00000130856: ZNF236
	ENSG00000228237: EFCAB14-AS1				ENSG00000130876: SLC7A10
	ENSG00000228275: -				ENSG00000130956: HABP4
	ENSG00000228288: PCAT6				ENSG00000130997: POLN
	ENSG00000228421: -				ENSG00000131016: AKAP12
	ENSG00000228474: OST4				ENSG00000131044: TTLL9
	ENSG00000228502: -				ENSG00000131069: ACSS2
	ENSG00000228709: -				ENSG00000131242: RAB11FIP4
	ENSG00000228804: LOC100131635				ENSG00000131351: HAUS8
	ENSG00000228919: LOC389199				ENSG00000131374: TBC1D5
	ENSG00000229097: -				ENSG00000131386: GALNT15
	ENSG00000229108: -				ENSG00000131508: UBE2D2
	ENSG00000229368: -				ENSG00000131558: EXOC4
	ENSG00000229400: -				ENSG00000131626: PPFIA1
	ENSG00000229502: -				ENSG00000131669: NINJ1
	ENSG00000229647: MYOSLID				ENSG00000131697: NPHP4
	ENSG00000229851: ARSD-AS1				ENSG00000131711: MAP1B
	ENSG00000229867: STEAP3-AS1				ENSG00000131738: KRT33B
	ENSG00000230043: -				ENSG00000131828: PDHA1
	ENSG00000230076: -				ENSG00000131871: SELENOS
	ENSG00000230140: -				ENSG00000131899: LLGL1
	ENSG00000230432: -				ENSG00000131941: RHPN2
	ENSG00000230583: GTF2IRD1P1				ENSG00000131943: C19orf12
	ENSG00000230630: -				ENSG00000132005: RFX1
	ENSG00000230918: DPP4-DT				ENSG00000132016: BRME1
	ENSG00000230928: -				ENSG00000132164: SLC6A11
	ENSG00000231205: -				ENSG00000132182: NUP210
	ENSG00000231424: -				ENSG00000132199: ENOSF1
	ENSG00000231500: RPS18				ENSG00000132205: EMILIN2
	ENSG00000231925: TAPBP				ENSG00000132294: EFR3A
	ENSG00000231991: -				ENSG00000132326: PER2
	ENSG00000232085: -				ENSG00000132329: RAMP1
	ENSG00000232187: -				ENSG00000132359: RAP1GAP2
	ENSG00000232220: -				ENSG00000132382: MYBBP1A
	ENSG00000232480: TGFB2-AS1				ENSG00000132388: UBE2G1
	ENSG00000232599: -				ENSG00000132394: EEFSEC
	ENSG00000232821: -				ENSG00000132405: TBC1D14
	ENSG00000232959: -				ENSG00000132434: LANCL2
	ENSG00000232993: -				ENSG00000132471: WBP2
	ENSG00000233138: -				ENSG00000132478: UNK
	ENSG00000233144: -				ENSG00000132518: GUCY2D
	ENSG00000233223: LOC100996842				ENSG00000132600: PRMT7
	ENSG00000233351: -				ENSG00000132613: MTSS2
	ENSG00000233706: -				ENSG00000132640: BTBD3
	ENSG00000233891: -				ENSG00000132688: NES
	ENSG00000234203: -				ENSG00000132749: TESMIN
	ENSG00000234478: -				ENSG00000132780: NASP
	ENSG00000234577: -				ENSG00000132819: RBM38
	ENSG00000234614: -				ENSG00000132837: DMGDH
	ENSG00000234638: -				ENSG00000132874: SLC14A2
	ENSG00000234745: HLA-B				ENSG00000132912: DCTN4
	ENSG00000234782: -				ENSG00000132932: ATP8A2
	ENSG00000234789: -				ENSG00000132938: MTUS2
	ENSG00000234964: -				ENSG00000132958: TPTE2
	ENSG00000234975: -				ENSG00000132965: ALOX5AP
	ENSG00000235027: -				ENSG00000133026: MYH10
	ENSG00000235033: DAAM2-AS1				ENSG00000133028: SCO1
	ENSG00000235191: NUCB1-AS1				ENSG00000133030: MPRIP
	ENSG00000235426: -				ENSG00000133063: CHIT1
	ENSG00000235649: -				ENSG00000133067: LGR6
	ENSG00000235790: -				ENSG00000133069: TMCC2
	ENSG00000235831: BHLHE40-AS1				ENSG00000133105: RXFP2
	ENSG00000235865: GSN-AS1				ENSG00000133119: RFC3
	ENSG00000236304: LOC107984360				ENSG00000133243: BTBD2
	ENSG00000236404: VLDLR-AS1				ENSG00000133275: CSNK1G2
	ENSG00000236528: -				ENSG00000133315: MACROD1
	ENSG00000236772: -				ENSG00000133317: LGALS12
	ENSG00000236841: -				ENSG00000133392: MYH11
	ENSG00000237009: GLIS3-AS1				ENSG00000133401: PDZD2
	ENSG00000237039: -				ENSG00000133424: LARGE1
	ENSG00000237172: B3GNT9				ENSG00000133454: MYO18B
	ENSG00000237234: -				ENSG00000133477: FAM83F
	ENSG00000237264: -				ENSG00000133612: AGAP3
	ENSG00000237399: PITRM1-AS1				ENSG00000133640: LRRIQ1
	ENSG00000237714: P4HA2-AS1				ENSG00000133687: TMTC1
	ENSG00000237768: -				ENSG00000133789: SWAP70
	ENSG00000237773: -				ENSG00000133805: AMPD3
	ENSG00000237854: -				ENSG00000133812: SBF2
	ENSG00000238133: MAP3K20-AS1				ENSG00000133874: RNF122
	ENSG00000238221: -				ENSG00000133943: DGLUCY
	ENSG00000238258: -				ENSG00000133961: NUMB
	ENSG00000238531: -				ENSG00000133985: TTC9
	ENSG00000238711: -				ENSG00000134020: PEBP4
	ENSG00000238741: SCARNA7				ENSG00000134056: MRPS36
	ENSG00000238835: SCARNA18				ENSG00000134115: CNTN6
	ENSG00000238961: SNORA47				ENSG00000134207: SYT6
	ENSG00000239039: SNORD13				ENSG00000134222: PSRC1
	ENSG00000239112: -				ENSG00000134243: SORT1
	ENSG00000239264: TXNDC5				ENSG00000134256: CD101
	ENSG00000239305: RNF103				ENSG00000134278: SPIRE1
	ENSG00000239388: ASB14				ENSG00000134317: GRHL1
	ENSG00000240137: ERICH6-AS1				ENSG00000134444: RELCH
	ENSG00000240233: -				ENSG00000134453: RBM17
	ENSG00000240254: B4GALT4-AS1				ENSG00000134461: ANKRD16
	ENSG00000240563: L1TD1				ENSG00000134470: IL15RA
	ENSG00000240583: AQP1				ENSG00000134504: KCTD1
	ENSG00000240661: -				ENSG00000134508: CABLES1
	ENSG00000240666: -				ENSG00000134516: DOCK2
	ENSG00000240764: PCDHGC5				ENSG00000134533: RERG
	ENSG00000240869: -				ENSG00000134574: DDB2
	ENSG00000241111: PRICKLE2-AS1				ENSG00000134644: PUM1
	ENSG00000241158: ADAMTS9-AS1				ENSG00000134684: YARS1
	ENSG00000241313: WWTR1-AS1				ENSG00000134686: PHC2
	ENSG00000241399: CD302				ENSG00000134698: AGO4
	ENSG00000241472: PTPRG-AS1				ENSG00000134717: BTF3L4
	ENSG00000241494: -				ENSG00000134775: FHOD3
	ENSG00000241525: LOC105371430				ENSG00000134780: DAGLA
	ENSG00000241720: -				ENSG00000134812: CBLIF
	ENSG00000242445: -				ENSG00000134815: DHX34
	ENSG00000242628: -				ENSG00000134824: FADS2
	ENSG00000242659: -				ENSG00000134871: COL4A2
	ENSG00000242660: -				ENSG00000134882: UBAC2
	ENSG00000242802: AP5Z1				ENSG00000134905: CARS2
	ENSG00000242902: FLNC-AS1				ENSG00000134982: APC
	ENSG00000242960: -				ENSG00000134986: NREP
	ENSG00000243232: PCDHAC2				ENSG00000135048: CEMIP2
	ENSG00000243701: DUBR				ENSG00000135052: GOLM1
	ENSG00000244038: DDOST				ENSG00000135074: ADAM19
	ENSG00000244230: -				ENSG00000135094: SDS
	ENSG00000244384: -				ENSG00000135097: MSI1
	ENSG00000244509: APOBEC3C				ENSG00000135108: FBXO21
	ENSG00000244513: -				ENSG00000135114: OASL
	ENSG00000244586: -				ENSG00000135116: HRK
	ENSG00000244619: -				ENSG00000135127: BICDL1
	ENSG00000244642: -				ENSG00000135144: DTX1
	ENSG00000245060: LINC00847				ENSG00000135205: CCDC146
	ENSG00000245067: IGFBP7-AS1				ENSG00000135218: CD36
	ENSG00000245864: MEF2C-AS2				ENSG00000135250: SRPK2
	ENSG00000246250: -				ENSG00000135315: CEP162
	ENSG00000246705: H2AJ				ENSG00000135341: MAP3K7
	ENSG00000247596: TWF2				ENSG00000135373: EHF
	ENSG00000248223: -				ENSG00000135390: ATP5MC2
	ENSG00000248254: -				ENSG00000135409: AMHR2
	ENSG00000248429: GASK1B-AS1				ENSG00000135424: ITGA7
	ENSG00000248690: -				ENSG00000135451: TROAP
	ENSG00000248898: -				ENSG00000135472: FAIM2
	ENSG00000249020: -				ENSG00000135480: KRT7
	ENSG00000249035: CLMAT3				ENSG00000135503: ACVR1B
	ENSG00000249072: -				ENSG00000135540: NHSL1
	ENSG00000249180: -				ENSG00000135638: EMX1
	ENSG00000249264: -				ENSG00000135686: KLHL36
	ENSG00000249491: -				ENSG00000135723: FHOD1
	ENSG00000249568: -				ENSG00000135740: SLC9A5
	ENSG00000249593: -				ENSG00000135763: URB2
	ENSG00000249825: THBS4-AS1				ENSG00000135835: KIAA1614
	ENSG00000249835: VCAN-AS1				ENSG00000135862: LAMC1
	ENSG00000249996: -				ENSG00000135870: RC3H1
	ENSG00000250144: -				ENSG00000135905: DOCK10
	ENSG00000250320: -				ENSG00000135924: DNAJB2
	ENSG00000250602: -				ENSG00000135932: CAB39
	ENSG00000250619: -				ENSG00000135966: TGFBRAP1
	ENSG00000250722: SELENOP				ENSG00000135968: GCC2
	ENSG00000250846: EPHA5-AS1				ENSG00000135972: MRPS9
	ENSG00000250877: -				ENSG00000136002: ARHGEF4
	ENSG00000250902: -				ENSG00000136068: FLNB
	ENSG00000251003: -				ENSG00000136104: RNASEH2B
	ENSG00000251675: -				ENSG00000136111: TBC1D4
	ENSG00000252010: SCARNA5				ENSG00000136155: SCEL
	ENSG00000252316: RNY4				ENSG00000136213: CHST12
	ENSG00000252481: SCARNA13				ENSG00000136237: RAPGEF5
	ENSG00000252577: SCARNA20				ENSG00000136244: IL6
	ENSG00000252612: -				ENSG00000136267: DGKB
	ENSG00000252745: -				ENSG00000136271: DDX56
	ENSG00000252804: -				ENSG00000136273: HUS1
	ENSG00000252835: SCARNA21				ENSG00000136280: CCM2
	ENSG00000252906: SCARNA3				ENSG00000136295: TTYH3
	ENSG00000253187: HOXA10-AS				ENSG00000136319: TTC5
	ENSG00000253276: CCDC71L				ENSG00000136378: ADAMTS7
	ENSG00000253293: HOXA10				ENSG00000136381: IREB2
	ENSG00000253305: PCDHGB6				ENSG00000136383: ALPK3
	ENSG00000253358: -				ENSG00000136444: RSAD1
	ENSG00000253576: -				ENSG00000136478: TEX2
	ENSG00000253837: LOC100507156				ENSG00000136527: TRA2B
	ENSG00000253846: PCDHGA10				ENSG00000136536: MARCHF7
	ENSG00000253953: PCDHGB4				ENSG00000136628: EPRS1
	ENSG00000253982: -				ENSG00000136634: IL10
	ENSG00000254027: -				ENSG00000136699: SMPD4
	ENSG00000254109: RBPMS-AS1				ENSG00000136717: BIN1
	ENSG00000254122: PCDHGB7				ENSG00000136738: STAM
	ENSG00000254192: -				ENSG00000136802: LRRC8A
	ENSG00000254224: -				ENSG00000136807: CDK9
	ENSG00000254332: -				ENSG00000136828: RALGPS1
	ENSG00000254337: -				ENSG00000136842: TMOD1
	ENSG00000254340: -				ENSG00000136848: DAB2IP
	ENSG00000254418: -				ENSG00000136854: STXBP1
	ENSG00000254531: FLJ20021				ENSG00000136861: CDK5RAP2
	ENSG00000254559: -				ENSG00000136878: USP20
	ENSG00000254665: -				ENSG00000136883: KIF12
	ENSG00000254680: -				ENSG00000136918: WDR38
	ENSG00000254693: -				ENSG00000136928: GABBR2
	ENSG00000254744: -				ENSG00000136930: PSMB7
	ENSG00000254756: -				ENSG00000136944: LMX1B
	ENSG00000254902: -				ENSG00000137073: UBAP2
	ENSG00000254913: -				ENSG00000137075: RNF38
	ENSG00000255248: MIR100HG				ENSG00000137090: DMRT1
	ENSG00000255282: WTAPP1				ENSG00000137103: TMEM8B
	ENSG00000255301: -				ENSG00000137142: IGFBPL1
	ENSG00000255438: -				ENSG00000137145: DENND4C
	ENSG00000255443: -				ENSG00000137177: KIF13A
	ENSG00000255680: -				ENSG00000137193: PIM1
	ENSG00000255690: TRIL				ENSG00000137198: GMPR
	ENSG00000255737: AGAP2-AS1				ENSG00000137203: TFAP2A
	ENSG00000255750: -				ENSG00000137221: TJAP1
	ENSG00000255823: MTRNR2L8				ENSG00000137265: IRF4
	ENSG00000256007: -				ENSG00000137266: SLC22A23
	ENSG00000256040: PAPPA-AS1				ENSG00000137274: BPHL
	ENSG00000256271: CACNA1C-AS2				ENSG00000137285: TUBB2B
	ENSG00000256356: -				ENSG00000137413: TAF8
	ENSG00000256789: -				ENSG00000137440: FGFBP1
	ENSG00000257042: -				ENSG00000137460: FHDC1
	ENSG00000257225: -				ENSG00000137462: TLR2
	ENSG00000257342: -				ENSG00000137474: MYO7A
	ENSG00000257453: -				ENSG00000137478: FCHSD2
	ENSG00000258086: -				ENSG00000137486: ARRB1
	ENSG00000258177: -				ENSG00000137571: SLCO5A1
	ENSG00000258377: -				ENSG00000137574: TGS1
	ENSG00000258425: -				ENSG00000137634: NXPE4
	ENSG00000258451: -				ENSG00000137642: SORL1
	ENSG00000258651: SEC23A-AS1				ENSG00000137699: TRIM29
	ENSG00000258666: -				ENSG00000137710: RDX
	ENSG00000258727: AP1G2-AS1				ENSG00000137714: FDX1
	ENSG00000258757: -				ENSG00000137727: ARHGAP20
	ENSG00000258761: -				ENSG00000137731: FXYD2
	ENSG00000258876: -				ENSG00000137747: TMPRSS13
	ENSG00000258944: -				ENSG00000137766: UNC13C
	ENSG00000258945: -				ENSG00000137770: CTDSPL2
	ENSG00000259031: -				ENSG00000137812: KNL1
	ENSG00000259118: -				ENSG00000137834: SMAD6
	ENSG00000259125: LRP1-AS				ENSG00000137841: PLCB2
	ENSG00000259201: -				ENSG00000137845: ADAM10
	ENSG00000259207: ITGB3				ENSG00000137868: STRA6
	ENSG00000259285: -				ENSG00000137877: SPTBN5
	ENSG00000259460: -				ENSG00000137878: GCOM1
	ENSG00000259498: -				ENSG00000137936: BCAR3
	ENSG00000259564: -				ENSG00000137944: KYAT3
	ENSG00000259595: -				ENSG00000137975: CLCA2
	ENSG00000259627: -				ENSG00000138031: ADCY3
	ENSG00000259721: GREM1-AS1				ENSG00000138074: SLC5A6
	ENSG00000259792: -				ENSG00000138095: LRPPRC
	ENSG00000259843: -				ENSG00000138101: DTNB
	ENSG00000259948: -				ENSG00000138111: MFSD13A
	ENSG00000259977: -				ENSG00000138134: STAMBPL1
	ENSG00000260111: -				ENSG00000138161: CUZD1
	ENSG00000260121: -				ENSG00000138162: TACC2
	ENSG00000260246: -				ENSG00000138172: CALHM2
	ENSG00000260350: -				ENSG00000138185: ENTPD1
	ENSG00000260428: SCX				ENSG00000138193: PLCE1
	ENSG00000260441: -				ENSG00000138279: ANXA7
	ENSG00000260604: -				ENSG00000138303: ASCC1
	ENSG00000260617: -				ENSG00000138336: TET1
	ENSG00000260618: -				ENSG00000138395: CDK15
	ENSG00000260755: -				ENSG00000138411: HECW2
	ENSG00000260892: -				ENSG00000138617: PARP16
	ENSG00000261441: -				ENSG00000138621: PPCDC
	ENSG00000261460: -				ENSG00000138675: FGF5
	ENSG00000261602: -				ENSG00000138684: IL21
	ENSG00000261759: -				ENSG00000138696: BMPR1B
	ENSG00000261971: -				ENSG00000138738: PRDM5
	ENSG00000262211: -				ENSG00000138741: TRPC3
	ENSG00000262429: -				ENSG00000138757: G3BP2
	ENSG00000262791: -				ENSG00000138771: SHROOM3
	ENSG00000262831: -				ENSG00000138792: ENPEP
	ENSG00000263271: -				ENSG00000138801: PAPSS1
	ENSG00000263424: -				ENSG00000138834: MAPK8IP3
	ENSG00000263426: -				ENSG00000138867: GUCD1
	ENSG00000263528: IKBKE				ENSG00000138892: TTLL8
	ENSG00000263585: -				ENSG00000138944: SHISAL1
	ENSG00000263797: -				ENSG00000138964: PARVG
	ENSG00000263873: -				ENSG00000139044: B4GALNT3
	ENSG00000264019: -				ENSG00000139083: ETV6
	ENSG00000264514: -				ENSG00000139154: AEBP2
	ENSG00000264859: -				ENSG00000139287: TPH2
	ENSG00000264982: -				ENSG00000139324: TMTC3
	ENSG00000265168: -				ENSG00000139370: SLC15A4
	ENSG00000265519: -				ENSG00000139372: TDG
	ENSG00000265750: -				ENSG00000139437: TCHP
	ENSG00000265972: TXNIP				ENSG00000139438: FAM222A
	ENSG00000266019: MIR3609				ENSG00000139514: SLC7A1
	ENSG00000266341: -				ENSG00000139549: DHH
	ENSG00000266441: -				ENSG00000139567: ACVRL1
	ENSG00000266527: -				ENSG00000139610: CELA1
	ENSG00000266708: -				ENSG00000139629: GALNT6
	ENSG00000266835: -				ENSG00000139668: WDFY2
	ENSG00000266954: -				ENSG00000139722: VPS37B
	ENSG00000266957: -				ENSG00000139725: RHOF
	ENSG00000267112: -				ENSG00000139767: SRRM4
	ENSG00000267328: -				ENSG00000139890: REM2
	ENSG00000267374: MIR924HG				ENSG00000140057: AK7
	ENSG00000267379: -				ENSG00000140104: CLBA1
	ENSG00000267387: -				ENSG00000140262: TCF12
	ENSG00000267396: -				ENSG00000140299: BNIP2
	ENSG00000267439: -				ENSG00000140368: PSTPIP1
	ENSG00000267458: -				ENSG00000140374: ETFA
	ENSG00000267484: -				ENSG00000140382: HMG20A
	ENSG00000267534: S1PR2				ENSG00000140386: SCAPER
	ENSG00000267601: -				ENSG00000140396: NCOA2
	ENSG00000267698: LOC101927572				ENSG00000140443: IGF1R
	ENSG00000267735: -				ENSG00000140506: LMAN1L
	ENSG00000267765: -				ENSG00000140527: WDR93
	ENSG00000267769: -				ENSG00000140538: NTRK3
	ENSG00000267801: -				ENSG00000140694: PARN
	ENSG00000268049: -				ENSG00000140718: FTO
	ENSG00000268220: -				ENSG00000140807: NKD1
	ENSG00000268309: -				ENSG00000140836: ZFHX3
	ENSG00000268854: -				ENSG00000140853: NLRC5
	ENSG00000268895: A1BG-AS1				ENSG00000140854: KATNB1
	ENSG00000269028: MTRNR2L2				ENSG00000140859: KIFC3
	ENSG00000269288: -				ENSG00000140948: ZCCHC14
	ENSG00000269335: IKBKG				ENSG00000140950: MEAK7
	ENSG00000269378: -				ENSG00000141002: TCF25
	ENSG00000269893: SNHG8				ENSG00000141252: VPS53
	ENSG00000269994: LINC02893				ENSG00000141298: SSH2
	ENSG00000270672: MTRNR2L6				ENSG00000141314: RHBDL3
	ENSG00000270823: -				ENSG00000141376: BCAS3
	ENSG00000271216: -				ENSG00000141378: PTRH2
	ENSG00000271380: LOC101928120				ENSG00000141401: IMPA2
	ENSG00000271394: -				ENSG00000141437: SLC25A52
	ENSG00000271581: -				ENSG00000141447: OSBPL1A
	ENSG00000271774: -				ENSG00000141506: PIK3R5
	ENSG00000271907: SNORA35B				ENSG00000141526: SLC16A3
	ENSG00000271984: -				ENSG00000141540: TTYH2
	ENSG00000272114: -				ENSG00000141551: CSNK1D
	ENSG00000272142: LYRM4-AS1				ENSG00000141556: TBCD
	ENSG00000272149: -				ENSG00000141560: FN3KRP
	ENSG00000272154: -				ENSG00000141564: RPTOR
	ENSG00000272234: -				ENSG00000141568: FOXK2
	ENSG00000272273: -				ENSG00000141574: SECTM1
	ENSG00000272533: SNORA28				ENSG00000141577: CEP131
	ENSG00000272558: -				ENSG00000141622: RNF165
	ENSG00000272620: AFAP1-AS1				ENSG00000141627: DYM
	ENSG00000272661: -				ENSG00000141664: ZCCHC2
	ENSG00000272750: -				ENSG00000141682: PMAIP1
	ENSG00000272906: -				ENSG00000141738: GRB7
	ENSG00000273055: -				ENSG00000141748: ARL5C
	ENSG00000273132: -				ENSG00000141750: STAC2
	ENSG00000273149: -				ENSG00000141837: CACNA1A
	ENSG00000273179: -				ENSG00000141867: BRD4
	ENSG00000274021: -				ENSG00000141934: PLPP2
	ENSG00000274092: -				ENSG00000141959: PFKL
	ENSG00000274180: NATD1				ENSG00000141968: VAV1
	ENSG00000274383: -				ENSG00000141979: -
	ENSG00000274618: H4C6				ENSG00000141985: SH3GL1
	ENSG00000275074: NUDT18				ENSG00000142002: DPP9
	ENSG00000275183: LENG9				ENSG00000142149: HUNK
	ENSG00000275266: -				ENSG00000142182: DNMT3L
	ENSG00000275327: -				ENSG00000142185: TRPM2
	ENSG00000275630: -				ENSG00000142197: DOP1B
	ENSG00000275910: -				ENSG00000142208: AKT1
	ENSG00000276101: -				ENSG00000142224: IL19
	ENSG00000276107: -				ENSG00000142319: SLC6A3
	ENSG00000276223: -				ENSG00000142347: MYO1F
	ENSG00000276855: -				ENSG00000142409: ZNF787
	ENSG00000277203: F8A1				ENSG00000142449: FBN3
	ENSG00000277449: -				ENSG00000142453: CARM1
	ENSG00000277639: LOC105371267				ENSG00000142494: SLC47A1
	ENSG00000277782: -				ENSG00000142583: SLC2A5
	ENSG00000278177: -				ENSG00000142606: MMEL1
	ENSG00000278367: -				ENSG00000142609: CFAP74
	ENSG00000278621: -				ENSG00000142611: PRDM16
	ENSG00000278771: RN7SL3				ENSG00000142615: CELA2A
	ENSG00000278791: -				ENSG00000142621: FHAD1
	ENSG00000278915: -				ENSG00000142627: EPHA2
	ENSG00000278918: -				ENSG00000142657: PGD
	ENSG00000278936: -				ENSG00000142677: IL22RA1
	ENSG00000278970: HEIH				ENSG00000142748: FCN3
	ENSG00000279047: -				ENSG00000142765: SYTL1
	ENSG00000279086: -				ENSG00000142798: HSPG2
	ENSG00000279152: -				ENSG00000142864: SERBP1
	ENSG00000279198: -				ENSG00000142871: CCN1
	ENSG00000279333: -				ENSG00000142875: PRKACB
	ENSG00000279658: -				ENSG00000142910: TINAGL1
	ENSG00000279660: -				ENSG00000142949: PTPRF
	ENSG00000279713: -				ENSG00000143093: STRIP1
	ENSG00000280160: -				ENSG00000143126: CELSR2
	ENSG00000280195: -				ENSG00000143127: ITGA10
	ENSG00000280219: -				ENSG00000143167: GPA33
	ENSG00000281383: -				ENSG00000143207: COP1
	ENSG00000281508: -				ENSG00000143217: NECTIN4
	ENSG00000283152: MIR3120				ENSG00000143252: SDHC
	ENSG00000283160: MIR4521				ENSG00000143294: PRCC
	ENSG00000283238: MIR1245B				ENSG00000143324: XPR1
	ENSG00000283375: -				ENSG00000143367: TUFT1
	ENSG00000283468: MIR4454				ENSG00000143382: ADAMTSL4
	ENSG00000283575: -				ENSG00000143398: PIP5K1A
	ENSG00000284882: -				ENSG00000143458: GABPB2
					ENSG00000143486: EIF2D
					ENSG00000143493: INTS7
					ENSG00000143498: TAF1A
					ENSG00000143502: SUSD4
					ENSG00000143507: DUSP10
					ENSG00000143514: TP53BP2
					ENSG00000143614: GATAD2B
					ENSG00000143740: SNAP47
					ENSG00000143793: C1orf35
					ENSG00000143801: PSEN2
					ENSG00000143816: WNT9A
					ENSG00000143842: SOX13
					ENSG00000143845: ETNK2
					ENSG00000143847: PPFIA4
					ENSG00000143850: PLEKHA6
					ENSG00000143878: RHOB
					ENSG00000143882: ATP6V1C2
					ENSG00000143995: MEIS1
					ENSG00000144057: ST6GAL2
					ENSG00000144229: THSD7B
					ENSG00000144357: UBR3
					ENSG00000144366: GULP1
					ENSG00000144460: NYAP2
					ENSG00000144468: RHBDD1
					ENSG00000144481: TRPM8
					ENSG00000144488: ESPNL
					ENSG00000144535: DIS3L2
					ENSG00000144579: CTDSP1
					ENSG00000144583: MARCHF4
					ENSG00000144596: GRIP2
					ENSG00000144619: CNTN4
					ENSG00000144668: ITGA9
					ENSG00000144712: CAND2
					ENSG00000144736: SHQ1
					ENSG00000144741: SLC25A26
					ENSG00000144749: LRIG1
					ENSG00000144791: LIMD1
					ENSG00000144837: PLA1A
					ENSG00000144893: MED12L
					ENSG00000144908: ALDH1L1
					ENSG00000144959: NCEH1
					ENSG00000145012: LPP
					ENSG00000145016: RUBCN
					ENSG00000145020: AMT
					ENSG00000145113: MUC4
					ENSG00000145191: EIF2B5
					ENSG00000145198: VWA5B2
					ENSG00000145244: CORIN
					ENSG00000145491: ROPN1L
					ENSG00000145555: MYO10
					ENSG00000145703: IQGAP2
					ENSG00000145779: TNFAIP8
					ENSG00000145819: ARHGAP26
					ENSG00000145826: LECT2
					ENSG00000145832: SLC25A48
					ENSG00000145850: TIMD4
					ENSG00000145912: NHP2
					ENSG00000145934: TENM2
					ENSG00000145979: TBC1D7-LOC100130357; TBC1D7
					ENSG00000145982: FARS2
					ENSG00000145996: CDKAL1
					ENSG00000146021: KLHL3
					ENSG00000146067: FAM193B
					ENSG00000146083: RNF44
					ENSG00000146090: RASGEF1C
					ENSG00000146143: PRIM2
					ENSG00000146147: MLIP
					ENSG00000146151: HMGCLL1
					ENSG00000146197: SCUBE3
					ENSG00000146205: ANO7
					ENSG00000146233: CYP39A1
					ENSG00000146243: IRAK1BP1
					ENSG00000146282: RARS2
					ENSG00000146352: CLVS2
					ENSG00000146399: TAAR1
					ENSG00000146410: MTFR2
					ENSG00000146414: SHPRH
					ENSG00000146426: TIAM2
					ENSG00000146477: SLC22A3
					ENSG00000146535: GNA12
					ENSG00000146555: SDK1
					ENSG00000146574: CCZ1B
					ENSG00000146592: CREB5
					ENSG00000146674: IGFBP3
					ENSG00000146701: MDH2
					ENSG00000146755: TRIM50
					ENSG00000146828: SLC12A9
					ENSG00000146842: TMEM209
					ENSG00000146856: AGBL3
					ENSG00000146872: TLK2
					ENSG00000146910: CNPY1
					ENSG00000146918: NCAPG2
					ENSG00000146950: SHROOM2
					ENSG00000146966: DENND2A
					ENSG00000147065: MSN
					ENSG00000147316: MCPH1
					ENSG00000147324: MFHAS1
					ENSG00000147432: CHRNB3
					ENSG00000147434: CHRNA6
					ENSG00000147439: BIN3
					ENSG00000147443: DOK2
					ENSG00000147454: SLC25A37
					ENSG00000147459: DOCK5
					ENSG00000147465: STAR
					ENSG00000147509: RGS20
					ENSG00000147526: TACC1
					ENSG00000147573: TRIM55
					ENSG00000147576: ADHFE1
					ENSG00000147649: MTDH
					ENSG00000147677: EIF3H
					ENSG00000147799: ARHGAP39
					ENSG00000147905: ZCCHC7
					ENSG00000148090: AUH
					ENSG00000148120: AOPEP
					ENSG00000148200: NR6A1
					ENSG00000148331: ASB6
					ENSG00000148334: PTGES2
					ENSG00000148335: NTMT1
					ENSG00000148339: SLC25A25
					ENSG00000148343: MIGA2
					ENSG00000148356: LRSAM1
					ENSG00000148357: HMCN2
					ENSG00000148358: GPR107
					ENSG00000148400: NOTCH1
					ENSG00000148426: PROSER2
					ENSG00000148459: PDSS1
					ENSG00000148468: FAM171A1
					ENSG00000148481: MINDY3
					ENSG00000148483: TMEM236
					ENSG00000148488: ST8SIA6
					ENSG00000148498: PARD3
					ENSG00000148606: POLR3A
					ENSG00000148655: LRMDA
					ENSG00000148660: CAMK2G
					ENSG00000148671: ADIRF
					ENSG00000148702: HABP2
					ENSG00000148719: DNAJB12
					ENSG00000148737: TCF7L2
					ENSG00000148826: NKX6-2
					ENSG00000148841: ITPRIP
					ENSG00000148843: PDCD11
					ENSG00000149043: SYT8
					ENSG00000149089: APIP
					ENSG00000149115: TNKS1BP1
					ENSG00000149179: C11orf49
					ENSG00000149187: CELF1
					ENSG00000149260: CAPN5
					ENSG00000149269: PAK1
					ENSG00000149292: TTC12
					ENSG00000149295: DRD2
					ENSG00000149305: HTR3B
					ENSG00000149418: ST14
					ENSG00000149474: KAT14
					ENSG00000149506: ZP1
					ENSG00000149527: PLCH2
					ENSG00000149548: CCDC15
					ENSG00000149557: STT3A-AS1; FEZ1
					ENSG00000149571: KIRREL3
					ENSG00000149596: JPH2
					ENSG00000149639: SOGA1
					ENSG00000149716: LTO1
					ENSG00000149923: PPP4C
					ENSG00000149930: TAOK2
					ENSG00000149948: HMGA2
					ENSG00000150048: CLEC1A
					ENSG00000150054: MPP7
					ENSG00000150275: PCDH15
					ENSG00000150403: TMCO3
					ENSG00000150457: LATS2
					ENSG00000150510: FAM124A
					ENSG00000150556: LYPD6B
					ENSG00000150712: MTMR12
					ENSG00000150722: PPP1R1C
					ENSG00000150750: C11orf53
					ENSG00000150760: DOCK1
					ENSG00000150967: ABCB9
					ENSG00000151025: GPR158
					ENSG00000151062: CACNA2D4
					ENSG00000151090: THRB
					ENSG00000151240: DIP2C
					ENSG00000151276: MAGI1
					ENSG00000151320: AKAP6
					ENSG00000151360: ALLC
					ENSG00000151364: KCTD14
					ENSG00000151388: ADAMTS12
					ENSG00000151465: CDC123
					ENSG00000151468: CCDC3
					ENSG00000151474: FRMD4A
					ENSG00000151490: PTPRO
					ENSG00000151532: VTI1A
					ENSG00000151552: QDPR
					ENSG00000151572: ANO4
					ENSG00000151623: NR3C2
					ENSG00000151650: VENTX
					ENSG00000151657: KIN
					ENSG00000151689: INPP1
					ENSG00000151692: RNF144A
					ENSG00000151693: ASAP2
					ENSG00000151704: KCNJ1
					ENSG00000151718: WWC2
					ENSG00000151746: BICD1
					ENSG00000151838: CCDC175
					ENSG00000151846: PABPC3
					ENSG00000151876: FBXO4
					ENSG00000151892: GFRA1
					ENSG00000151952: TMEM132D
					ENSG00000152117: SMPD4BP
					ENSG00000152127: MGAT5
					ENSG00000152154: TMEM178A
					ENSG00000152284: TCF7L1
					ENSG00000152292: SH2D6
					ENSG00000152315: KCNK13
					ENSG00000152463: OLAH
					ENSG00000152492: CCDC50
					ENSG00000152580: IGSF10
					ENSG00000152620: NADK2
					ENSG00000152689: RASGRP3
					ENSG00000152767: FARP1
					ENSG00000152779: SLC16A12
					ENSG00000152818: UTRN
					ENSG00000153015: CWC27
					ENSG00000153044: CENPH
					ENSG00000153046: CDYL
					ENSG00000153093: ACOXL
					ENSG00000153107: ANAPC1
					ENSG00000153130: SCOC
					ENSG00000153162: BMP6
					ENSG00000153179: RASSF3
					ENSG00000153208: MERTK
					ENSG00000153237: CCDC148
					ENSG00000153250: RBMS1
					ENSG00000153303: FRMD1
					ENSG00000153317: ASAP1
					ENSG00000153395: LPCAT1
					ENSG00000153404: PLEKHG4B
					ENSG00000153498: SPACA7
					ENSG00000153531: ADPRHL1
					ENSG00000153561: RMND5A
					ENSG00000153574: RPIA
					ENSG00000153707: PTPRD
					ENSG00000153721: CNKSR3
					ENSG00000153786: ZDHHC7
					ENSG00000153815: CMIP
					ENSG00000153902: LGI4
					ENSG00000153904: DDAH1
					ENSG00000153944: MSI2
					ENSG00000154025: SLC5A10
					ENSG00000154027: AK5
					ENSG00000154065: ANKRD29
					ENSG00000154102: C16orf74
					ENSG00000154118: JPH3
					ENSG00000154153: RETREG1
					ENSG00000154217: PITPNC1
					ENSG00000154227: CERS3
					ENSG00000154252: GAL3ST2
					ENSG00000154274: C4orf19
					ENSG00000154310: TNIK
					ENSG00000154328: NEIL2
					ENSG00000154358: OBSCN
					ENSG00000154370: TRIM11
					ENSG00000154380: ENAH
					ENSG00000154415: PPP1R3A
					ENSG00000154447: SH3RF1
					ENSG00000154493: C10orf90
					ENSG00000154545: MAGED4
					ENSG00000154553: PDLIM3
					ENSG00000154556: SORBS2
					ENSG00000154646: TMPRSS15
					ENSG00000154743: TSEN2
					ENSG00000154783: FGD5
					ENSG00000154822: PLCL2
					ENSG00000154864: PIEZO2
					ENSG00000154914: USP43
					ENSG00000154928: EPHB1
					ENSG00000154975: CA10
					ENSG00000154978: VOPP1
					ENSG00000155034: FBXL18
					ENSG00000155052: CNTNAP5
					ENSG00000155093: PTPRN2
					ENSG00000155096: AZIN1
					ENSG00000155111: CDK19
					ENSG00000155115: GTF3C6
					ENSG00000155158: TTC39B
					ENSG00000155189: AGPAT5
					ENSG00000155269: GPR78
					ENSG00000155368: DBI
					ENSG00000155511: GRIA1
					ENSG00000155561: NUP205
					ENSG00000155592: ZKSCAN2
					ENSG00000155761: SPAG17
					ENSG00000155792: DEPTOR
					ENSG00000155816: FMN2
					ENSG00000155846: PPARGC1B
					ENSG00000155849: ELMO1
					ENSG00000155890: TRIM42
					ENSG00000155897: ADCY8
					ENSG00000155974: GRIP1
					ENSG00000156011: PSD3
					ENSG00000156026: MCU
					ENSG00000156030: MIDEAS
					ENSG00000156049: GNA14
					ENSG00000156050: FAM161B
					ENSG00000156052: GNAQ
					ENSG00000156097: GPR61
					ENSG00000156170: NDUFAF6
					ENSG00000156206: CFAP161
					ENSG00000156218: ADAMTSL3
					ENSG00000156222: SLC28A1
					ENSG00000156299: TIAM1
					ENSG00000156427: FGF18
					ENSG00000156453: PCDH1
					ENSG00000156471: PTDSS1
					ENSG00000156508: EEF1A1
					ENSG00000156509: FBXO43
					ENSG00000156515: HK1
					ENSG00000156564: LRFN2
					ENSG00000156574: NODAL
					ENSG00000156599: ZDHHC5
					ENSG00000156671: SAMD8
					ENSG00000156831: NSMCE2
					ENSG00000156886: ITGAD
					ENSG00000156931: VPS8
					ENSG00000156959: LHFPL4
					ENSG00000156966: B3GNT7
					ENSG00000156970: BUB1B
					ENSG00000157064: NMNAT2
					ENSG00000157087: ATP2B2
					ENSG00000157093: LYZL4
					ENSG00000157106: SMG1
					ENSG00000157131: C8A
					ENSG00000157152: SYN2
					ENSG00000157168: NRG1
					ENSG00000157303: SUSD3
					ENSG00000157349: DDX19B
					ENSG00000157368: IL34
					ENSG00000157388: CACNA1D
					ENSG00000157423: HYDIN
					ENSG00000157445: CACNA2D3
					ENSG00000157450: RNF111
					ENSG00000157538: VPS26C
					ENSG00000157542: KCNJ6
					ENSG00000157551: KCNJ15
					ENSG00000157557: ETS2
					ENSG00000157601: MX1
					ENSG00000157617: C2CD2
					ENSG00000157654: PALM2AKAP2
					ENSG00000157657: ZNF618
					ENSG00000157680: DGKI
					ENSG00000157693: TMEM268
					ENSG00000157766: ACAN
					ENSG00000157823: AP3S2
					ENSG00000157851: DPYSL5
					ENSG00000157856: DRC1
					ENSG00000157873: TNFRSF14
					ENSG00000157890: MEGF11
					ENSG00000157927: RADIL
					ENSG00000157933: SKI
					ENSG00000157978: LDLRAP1
					ENSG00000157985: AGAP1
					ENSG00000158055: GRHL3
					ENSG00000158079: PTPDC1
					ENSG00000158089: GALNT14
					ENSG00000158113: LRRC43
					ENSG00000158122: PRXL2C
					ENSG00000158125: XDH
					ENSG00000158156: XKR8
					ENSG00000158161: EYA3
					ENSG00000158169: FANCC
					ENSG00000158246: TENT5B
					ENSG00000158286: RNF207
					ENSG00000158296: SLC13A3
					ENSG00000158321: AUTS2
					ENSG00000158445: KCNB1
					ENSG00000158457: TSPAN33
					ENSG00000158458: NRG2
					ENSG00000158486: DNAH3
					ENSG00000158516: CPA2
					ENSG00000158528: PPP1R9A
					ENSG00000158555: GDPD5
					ENSG00000158636: EMSY
					ENSG00000158714: SLAMF8
					ENSG00000158856: DMTN
					ENSG00000158966: CACHD1
					ENSG00000159023: EPB41
					ENSG00000159128: IFNGR2
					ENSG00000159212: CLIC6
					ENSG00000159267: HLCS
					ENSG00000159307: SCUBE1
					ENSG00000159337: PLA2G4D
					ENSG00000159374: M1AP
					ENSG00000159399: HK2
					ENSG00000159433: STARD9
					ENSG00000159445: THEM4
					ENSG00000159685: CHCHD6
					ENSG00000159692: CTBP1
					ENSG00000159714: ZDHHC1
					ENSG00000159733: ZFYVE28
					ENSG00000159788: RGS12
					ENSG00000160013: PTGIR
					ENSG00000160014: CALM3
[truncated: 3,862 more rows]

## Sheet: Neural-M28
	Supplementary Table S2. Gene expressed/detected in undifferentiated Neural-M28 as significant by pairwise analysis of differential analysis for RNA-seq, RRBS (5mC), and RRHP(5hmC) for and between Glial-M7 and Neural-M28 shown in Fig. 6b Venn diagram.
	RNA	RNA ∩ RRHP	RNA ∩ RRBS	RNA ∩ RRHP ∩ RRBS	RRHP	RRHP ∩ RRBS	RRBS
	ENSG00000000460: C1orf112	ENSG00000004487: KDM1A	ENSG00000116062: MSH6	ENSG00000050767: COL23A1	ENSG00000000938: FGR	ENSG00000004776: HSPB6	ENSG00000160233: LRRC3
	ENSG00000003096: KLHL13	ENSG00000004777: ARHGAP33	ENSG00000131127: ZNF141	ENSG00000065320: NTN1	ENSG00000001617: SEMA3F	ENSG00000004948: CALCR	ENSG00000088205: DDX18
	ENSG00000004864: SLC25A13	ENSG00000007968: E2F2	ENSG00000134504: KCTD1	ENSG00000074047: GLI2	ENSG00000001626: CFTR	ENSG00000035862: TIMP2	ENSG00000137825: ITPKA
	ENSG00000005100: DHX33	ENSG00000008083: JARID2	ENSG00000144485: HES6	ENSG00000075043: KCNQ2	ENSG00000002016: RAD52	ENSG00000058453: CROCC	ENSG00000238113: LINC01410
	ENSG00000005156: LIG3	ENSG00000010292: NCAPD2	ENSG00000145331: TRMT10A	ENSG00000088305: DNMT3B	ENSG00000002746: HECW1	ENSG00000059145: UNKL	ENSG00000165072: MAMDC2
	ENSG00000005448: WDR54	ENSG00000010810: FYN	ENSG00000157404: KIT	ENSG00000105605: CACNG7	ENSG00000002822: MAD1L1	ENSG00000062524: LTK	ENSG00000172782: FADS6
	ENSG00000005801: ZNF195	ENSG00000011332: DPF1	ENSG00000166483: WEE1	ENSG00000107105: ELAVL2	ENSG00000003147: ICA1	ENSG00000068001: HYAL2	ENSG00000229630: LINC01264
	ENSG00000006634: DBF4	ENSG00000012048: BRCA1	ENSG00000167874: TMEM88	ENSG00000109906: ZBTB16	ENSG00000003987: MTMR7	ENSG00000068024: HDAC4	ENSG00000117595: IRF6
	ENSG00000008300: CELSR3	ENSG00000013619: MAMLD1	ENSG00000176842: IRX5	ENSG00000109956: B3GAT1	ENSG00000003989: SLC7A2	ENSG00000069696: DRD4	ENSG00000133116: KL
	ENSG00000008311: AASS	ENSG00000013810: TACC3	ENSG00000179361: ARID3B	ENSG00000111203: ITFG2	ENSG00000004399: PLXND1	ENSG00000076356: PLXNA2	ENSG00000187559: FOXD4L3
	ENSG00000008735: MAPK8IP2	ENSG00000015133: CCDC88C	ENSG00000184675: AMER1	ENSG00000128596: CCDC136	ENSG00000004897: CDC27	ENSG00000080845: DLGAP4	ENSG00000182612: TSPAN10
	ENSG00000011258: MBTD1	ENSG00000022567: SLC45A4	ENSG00000260442: ATP2A1-AS1	ENSG00000135502: -	ENSG00000005007: UPF1	ENSG00000089116: LHX5	ENSG00000183463: URAD
	ENSG00000011304: PTBP1	ENSG00000034053: APBA2		ENSG00000141582: CBX4	ENSG00000005108: THSD7A	ENSG00000090776: EFNB1	ENSG00000105664: COMP
	ENSG00000011426: ANLN	ENSG00000040608: RTN4R		ENSG00000163064: EN1	ENSG00000005175: RPAP3	ENSG00000091490: SEL1L3	ENSG00000204175: GPRIN2
	ENSG00000011566: MAP4K3	ENSG00000043355: ZIC2		ENSG00000164778: EN2	ENSG00000005187: ACSM3	ENSG00000100364: KIAA0930	ENSG00000121743: GJA3
	ENSG00000012963: UBR7	ENSG00000046653: GPM6B		ENSG00000168505: GBX2	ENSG00000005243: COPZ2	ENSG00000100626: GALNT16	ENSG00000108823: SGCA
	ENSG00000013573: DDX11	ENSG00000047230: CTPS2		ENSG00000183496: MEX3B	ENSG00000005379: TSPOAP1	ENSG00000101438: SLC32A1	ENSG00000121060: TRIM25
	ENSG00000014138: POLA2	ENSG00000047457: CP		ENSG00000183579: ZNRF3	ENSG00000005471: ABCB4	ENSG00000103044: HAS3	ENSG00000167550: RHEBL1
	ENSG00000020922: MRE11	ENSG00000050820: BCAR1		ENSG00000196092: PAX5	ENSG00000006118: TMEM132A	ENSG00000105552: BCAT2	ENSG00000109099: PMP22
	ENSG00000024526: DEPDC1	ENSG00000053328: METTL24			ENSG00000006607: FARP2	ENSG00000107819: SFXN3	ENSG00000180053: NKX2-6
	ENSG00000025156: HSF2	ENSG00000054654: SYNE2			ENSG00000006704: GTF2IRD1	ENSG00000107902: LHPP	ENSG00000248896: LOC102723313
	ENSG00000025770: NCAPH2	ENSG00000055163: CYFIP2			ENSG00000006715: VPS41	ENSG00000111145: ELK3	ENSG00000226321: CROCC2
	ENSG00000029993: HMGB3	ENSG00000056487: PHF21B			ENSG00000006740: ARHGAP44	ENSG00000112246: SIM1	ENSG00000107187: LHX3
	ENSG00000030419: IKZF2	ENSG00000056998: GYG2			ENSG00000006747: SCIN	ENSG00000115155: OTOF	ENSG00000083814: ZNF671
	ENSG00000031691: CENPQ	ENSG00000062822: POLD1			ENSG00000006757: PNPLA4	ENSG00000117245: KIF17	ENSG00000105613: MAST1
	ENSG00000035141: FAM136A	ENSG00000064042: LIMCH1			ENSG00000007001: UPP2	ENSG00000123384: LRP1	ENSG00000131037: EPS8L1
	ENSG00000035499: DEPDC1B	ENSG00000066032: CTNNA2			ENSG00000007047: MARK4	ENSG00000124140: SLC12A5	ENSG00000059378: PARP12
	ENSG00000037280: FLT4	ENSG00000066468: FGFR2			ENSG00000007264: MATK	ENSG00000124772: CPNE5	ENSG00000103269: RHBDL1
	ENSG00000038274: MAT2B	ENSG00000066735: KIF26A			ENSG00000007314: SCN4A	ENSG00000124942: AHNAK	ENSG00000101096: NFATC2
	ENSG00000040275: SPDL1	ENSG00000068078: FGFR3			ENSG00000007372: PAX6	ENSG00000125618: PAX8	ENSG00000131378: RFTN1
	ENSG00000042088: TDP1	ENSG00000069188: SDK2			ENSG00000007545: CRAMP1	ENSG00000126562: WNK4	ENSG00000179348: GATA2
	ENSG00000046889: PREX2	ENSG00000069431: ABCC9			ENSG00000008130: NADK	ENSG00000129221: AIPL1	ENSG00000157168: NRG1
	ENSG00000047634: SCML1	ENSG00000070193: FGF10			ENSG00000008294: SPAG9	ENSG00000130340: SNX9	ENSG00000167641: PPP1R14A
	ENSG00000049541: RFC2	ENSG00000072832: CRMP1			ENSG00000008394: MGST1	ENSG00000132005: RFX1	ENSG00000228672: PROB1
	ENSG00000050344: NFE2L3	ENSG00000074181: NOTCH3			ENSG00000008438: PGLYRP1	ENSG00000132622: HSPA12B	ENSG00000239382: ALKBH6
	ENSG00000050393: MCUR1	ENSG00000075275: CELSR1			ENSG00000008441: NFIX	ENSG00000132670: PTPRA	ENSG00000226917: LINC01276
	ENSG00000051341: POLQ	ENSG00000075340: ADD2			ENSG00000008710: PKD1	ENSG00000134802: SLC43A3	ENSG00000185112: FAM43A
	ENSG00000051596: THOC3	ENSG00000077514: POLD3			ENSG00000010361: FUZ	ENSG00000135253: KCP	ENSG00000064300: NGFR
	ENSG00000051825: MPHOSPH9	ENSG00000078053: AMPH			ENSG00000010818: HIVEP2	ENSG00000136040: PLXNC1	ENSG00000138311: ZNF365
	ENSG00000054523: KIF1B	ENSG00000078295: ADCY2			ENSG00000011028: MRC2	ENSG00000137642: SORL1	ENSG00000152056: AP1S3
	ENSG00000054967: RELT	ENSG00000080298: RFX3			ENSG00000011114: BTBD7	ENSG00000137841: PLCB2	ENSG00000113430: IRX4
	ENSG00000055044: NOP58	ENSG00000081059: TCF7			ENSG00000011275: RNF216	ENSG00000139714: MORN3	ENSG00000163428: LRRC58
	ENSG00000056277: ZNF280C	ENSG00000081479: LRP2			ENSG00000011376: LARS2	ENSG00000140323: DISP2	ENSG00000204052: LRRC73
	ENSG00000058804: NDC1	ENSG00000081803: CADPS2			ENSG00000011405: PIK3C2A	ENSG00000140398: NEIL1	ENSG00000122877: EGR2
	ENSG00000060688: SNRNP40	ENSG00000081913: PHLPP1			ENSG00000011422: PLAUR	ENSG00000140937: CDH11	ENSG00000283183: LOC105374338
	ENSG00000064199: SPA17	ENSG00000084628: NKAIN1			ENSG00000011465: DCN	ENSG00000140948: ZCCHC14	ENSG00000130653: PNPLA7
	ENSG00000065057: NTHL1	ENSG00000084710: EFR3B			ENSG00000011600: TYROBP	ENSG00000143537: ADAM15	ENSG00000159184: HOXB13
	ENSG00000065328: MCM10	ENSG00000085185: BCORL1			ENSG00000013297: CLDN11	ENSG00000143786: CNIH3	ENSG00000075618: FSCN1
	ENSG00000066044: ELAVL1	ENSG00000085563: ABCB1			ENSG00000013374: NUB1	ENSG00000144290: SLC4A10	ENSG00000205922: ONECUT3
	ENSG00000066117: SMARCD1	ENSG00000088247: KHSRP			ENSG00000013503: POLR3B	ENSG00000144560: VGLL4	ENSG00000233098: CCDC144NL-AS1; LOC339260
	ENSG00000066279: ASPM	ENSG00000089094: KDM2B			ENSG00000014164: ZC3H3	ENSG00000144635: DYNC1LI1	ENSG00000100124: ANKRD54
	ENSG00000066557: LRRC40	ENSG00000090447: TFAP4			ENSG00000014257: ACP3	ENSG00000144791: LIMD1	ENSG00000063438: AHRR
	ENSG00000067840: PDZD4	ENSG00000091129: NRCAM			ENSG00000014914: MTMR11	ENSG00000146828: SLC12A9	ENSG00000165462: PHOX2A
	ENSG00000068489: PRR11	ENSG00000093009: CDC45			ENSG00000015413: DPEP1	ENSG00000151136: BTBD11	ENSG00000183751: TBL3
	ENSG00000069998: HDHD5	ENSG00000095002: MSH2			ENSG00000015592: STMN4	ENSG00000151150: ANK3	ENSG00000237751: LINC01143
	ENSG00000070814: TCOF1	ENSG00000095777: MYO3A			ENSG00000017483: SLC38A5	ENSG00000151702: FLI1	ENSG00000104907: TRMT1
	ENSG00000070950: RAD18	ENSG00000096060: FKBP5			ENSG00000018408: WWTR1	ENSG00000152518: ZFP36L2	ENSG00000166908: PIP4K2C
	ENSG00000071539: TRIP13	ENSG00000096063: SRPK1			ENSG00000019102: VSIG2	ENSG00000157554: ERG	ENSG00000278812: LINC02904
	ENSG00000072415: PALS1	ENSG00000097021: ACOT7			ENSG00000019144: PHLDB1	ENSG00000157613: CREB3L1	ENSG00000185551: NR2F2
	ENSG00000072501: SMC1A	ENSG00000099256: PRTFDC1			ENSG00000019582: CD74	ENSG00000158955: WNT9B	ENSG00000120068: HOXB8
	ENSG00000072571: HMMR	ENSG00000099284: MACROH2A2			ENSG00000020181: ADGRA2	ENSG00000159674: SPON2	ENSG00000277015: SALL3
	ENSG00000073111: MCM2	ENSG00000099617: EFNA2			ENSG00000020577: SAMD4A	ENSG00000160161: CILP2	ENSG00000006016: CRLF1
	ENSG00000074266: EED	ENSG00000099783: HNRNPM			ENSG00000020633: RUNX3	ENSG00000160570: DEDD2	ENSG00000037042: TUBG2
	ENSG00000074590: NUAK1	ENSG00000099901: RANBP1			ENSG00000021300: PLEKHB1	ENSG00000160753: RUSC1	ENSG00000108821: COL1A1
	ENSG00000075131: TIPIN	ENSG00000099954: CECR2			ENSG00000021355: SERPINB1	ENSG00000160789: LMNA	ENSG00000167011: NAT16
	ENSG00000075218: GTSE1	ENSG00000100077: GRK3			ENSG00000021645: NRXN3	ENSG00000161714: PLCD3	ENSG00000132671: SSTR4
	ENSG00000075303: SLC25A40	ENSG00000100105: PATZ1			ENSG00000021826: CPS1	ENSG00000161940: BCL6B	ENSG00000143774: GUK1
	ENSG00000075702: WDR62	ENSG00000100297: MCM5			ENSG00000023892: DEF6	ENSG00000162576: MXRA8	ENSG00000155465: SLC7A7
	ENSG00000076003: MCM6	ENSG00000100311: PDGFB			ENSG00000026297: RNASET2	ENSG00000163082: SGPP2	ENSG00000091010: POU4F3
	ENSG00000076108: BAZ2A	ENSG00000100362: PVALB			ENSG00000027075: PRKCH	ENSG00000163520: FBLN2	ENSG00000111605: CPSF6
	ENSG00000076248: UNG	ENSG00000100427: MLC1			ENSG00000028137: TNFRSF1B	ENSG00000163602: RYBP	ENSG00000166920: C15orf48
	ENSG00000076382: SPAG5	ENSG00000100433: KCNK10			ENSG00000029534: ANK1	ENSG00000164283: ESM1	ENSG00000182327: GLTPD2
	ENSG00000076604: TRAF4	ENSG00000100578: KIAA0586			ENSG00000032389: EIPR1	ENSG00000164742: ADCY1	ENSG00000146216: TTBK1
	ENSG00000077152: UBE2T	ENSG00000100592: DAAM1			ENSG00000033030: ZCCHC8	ENSG00000165644: COMTD1	ENSG00000183876: ARSI
	ENSG00000077312: SNRPA	ENSG00000101040: ZMYND8			ENSG00000033170: FUT8	ENSG00000167553: TUBA1C	ENSG00000119669: IRF2BPL
	ENSG00000077458: FAM76B	ENSG00000101057: MYBL2			ENSG00000033327: GAB2	ENSG00000167705: RILP	ENSG00000231591: PSMB8-AS1
	ENSG00000078018: MAP2	ENSG00000101144: BMP7			ENSG00000035664: DAPK2	ENSG00000169495: HTRA4	ENSG00000165816: VWA2
	ENSG00000078114: NEBL	ENSG00000101198: NKAIN4			ENSG00000036257: CUL3	ENSG00000170122: FOXD4	ENSG00000171885: AQP4
	ENSG00000078401: EDN1	ENSG00000101407: TTI1			ENSG00000036448: MYOM2	ENSG00000170579: DLGAP1	ENSG00000106483: SFRP4
	ENSG00000079134: THOC1	ENSG00000101445: PPP1R16B			ENSG00000036565: SLC18A1	ENSG00000170624: SGCD	ENSG00000183196: CHST6
	ENSG00000079335: CDC14A	ENSG00000101850: GPR143			ENSG00000037474: NSUN2	ENSG00000171444: MCC	ENSG00000196482: ESRRG
	ENSG00000079435: LIPE	ENSG00000101868: POLA1			ENSG00000037749: MFAP3	ENSG00000173068: BNC2	ENSG00000178226: PRSS36
	ENSG00000079616: KIF22	ENSG00000101871: MID1			ENSG00000038382: TRIO	ENSG00000173482: PTPRM	ENSG00000275410: HNF1B
	ENSG00000080824: HSP90AA1	ENSG00000102032: RENBP			ENSG00000038532: CLEC16A	ENSG00000176533: GNG7	ENSG00000160323: ADAMTS13
	ENSG00000080839: RBL1	ENSG00000102996: MMP15			ENSG00000038945: MSR1	ENSG00000177000: MTHFR	ENSG00000168283: BMI1
	ENSG00000080986: NDC80	ENSG00000103154: NECAB2			ENSG00000039560: RAI14	ENSG00000177990: DPY19L2	ENSG00000128928: IVD
	ENSG00000081019: RSBN1	ENSG00000103187: COTL1			ENSG00000039987: BEST2	ENSG00000178209: PLEC	ENSG00000139767: SRRM4
	ENSG00000082212: ME2	ENSG00000103245: CIAO3			ENSG00000040531: CTNS	ENSG00000178467: P4HTM	ENSG00000184659: FOXD4L4
	ENSG00000082213: C5orf22	ENSG00000103449: SALL1			ENSG00000040933: INPP4A	ENSG00000180448: ARHGAP45	ENSG00000184557: SOCS3
	ENSG00000082269: FAM135A	ENSG00000103460: TOX3			ENSG00000041515: MYO16	ENSG00000182718: ANXA2	ENSG00000104611: SH2D4A
	ENSG00000082458: DLG3	ENSG00000103723: AP3B2			ENSG00000042286: AIFM2	ENSG00000183145: RIPPLY3	ENSG00000130429: ARPC1B
	ENSG00000082684: SEMA5B	ENSG00000104059: FAM189A1			ENSG00000042832: TG	ENSG00000183773: AIFM3	ENSG00000095485: CWF19L1
	ENSG00000085511: MAP3K4	ENSG00000104290: FZD3			ENSG00000042980: ADAM28	ENSG00000184113: CLDN5	ENSG00000171492: LRRC8D
	ENSG00000085840: ORC1	ENSG00000104327: CALB1			ENSG00000043514: TRIT1	ENSG00000186684: CYP27C1	ENSG00000288299: LDHA
	ENSG00000085999: RAD54L	ENSG00000104490: NCALD			ENSG00000043591: ADRB1	ENSG00000187049: TMEM216	ENSG00000164532: TBX20
	ENSG00000086475: SEPHS1	ENSG00000104885: DOT1L			ENSG00000044115: CTNNA1	ENSG00000189120: SP6	ENSG00000074370: ATP2A3
	ENSG00000087095: NLK	ENSG00000104967: NOVA2			ENSG00000044524: EPHA3	ENSG00000189403: HMGB1	ENSG00000262188: LINC01978
	ENSG00000087299: L2HGDH	ENSG00000105173: CCNE1			ENSG00000047188: YTHDC2	ENSG00000196498: NCOR2	ENSG00000281491: DNAJB5-DT
	ENSG00000087586: AURKA	ENSG00000105607: GCDH			ENSG00000047365: ARAP2	ENSG00000196700: ZNF512B	ENSG00000288701: -
	ENSG00000087903: RFX2	ENSG00000105894: PTN			ENSG00000047578: KATNIP	ENSG00000196776: CD47	ENSG00000109321: AREG
	ENSG00000088325: TPX2	ENSG00000106070: GRB10			ENSG00000047621: C12orf4	ENSG00000198331: HYLS1	ENSG00000225556: C2CD4D
	ENSG00000089685: BIRC5	ENSG00000106459: NRF1			ENSG00000047644: WWC3	ENSG00000199085: MIR148A	ENSG00000196544: BORCS6
	ENSG00000090104: RGS1	ENSG00000106537: TSPAN13			ENSG00000048028: USP28	ENSG00000204219: TCEA3	ENSG00000276016: ABR
	ENSG00000090889: KIF4A	ENSG00000106538: RARRES2			ENSG00000048052: HDAC9	ENSG00000204283: LINC01973	ENSG00000167895: TMC8
	ENSG00000091127: PUS7	ENSG00000107242: PIP5K1B			ENSG00000048392: RRM2B	ENSG00000205090: TMEM240	ENSG00000141524: TMC6
	ENSG00000091409: ITGA6	ENSG00000108379: LOC101929777; WNT3			ENSG00000048471: SNX29	ENSG00000205334: LINC01460	ENSG00000178171: AMER3
	ENSG00000091651: ORC6	ENSG00000109062: SLC9A3R1			ENSG00000048649: RSF1	ENSG00000213199: ASIC3	ENSG00000135406: PRPH
	ENSG00000091972: CD200	ENSG00000109339: MAPK10			ENSG00000048740: CELF2	ENSG00000221955: SLC12A8	ENSG00000105376: ICAM5
	ENSG00000092036: HAUS4	ENSG00000110675: ELMOD1			ENSG00000049239: H6PD	ENSG00000232040: ZBED9	ENSG00000129991: TNNI3
	ENSG00000092140: G2E3	ENSG00000110987: BCL7A			ENSG00000049246: PER3	ENSG00000233901: LINC01503	ENSG00000274352: LOC101928160; ZNF707
	ENSG00000092201: SUPT16H	ENSG00000111110: PPM1H			ENSG00000049323: LTBP1	ENSG00000240771: ARHGEF25	ENSG00000181135: ZNF707; LOC101928160
	ENSG00000092208: GEMIN2	ENSG00000111249: CUX2			ENSG00000049618: ARID1B	ENSG00000241399: CD302	ENSG00000141551: CSNK1D
	ENSG00000092445: TYRO3	ENSG00000111432: FZD10			ENSG00000049759: NEDD4L	ENSG00000255571: MIR9-3HG	ENSG00000166398: GARRE1
	ENSG00000092470: WDR76	ENSG00000111788: -			ENSG00000050165: DKK3	ENSG00000257923: CUX1	ENSG00000180061: TMEM150B
	ENSG00000092820: EZR	ENSG00000111879: FAM184A			ENSG00000051523: CYBA	ENSG00000260868: LINC01960	ENSG00000118482: PHF3
	ENSG00000092853: CLSPN	ENSG00000112118: MCM3			ENSG00000052795: FNIP2	ENSG00000266074: BAHCC1	ENSG00000183011: NAA38
	ENSG00000093000: NUP50	ENSG00000112183: RBM24			ENSG00000053108: FSTL4	ENSG00000267201: LINC01775	ENSG00000267296: CEBPA-DT
	ENSG00000094804: CDC6	ENSG00000112186: CAP2			ENSG00000053254: FOXN3	ENSG00000267909: CCDC177	ENSG00000024422: EHD2
	ENSG00000094916: CBX5	ENSG00000112541: LINC00473; PDE10A			ENSG00000053918: KCNQ1		ENSG00000131015: ULBP2
	ENSG00000095015: MAP3K1	ENSG00000112787: FBRSL1			ENSG00000054267: ARID4B		ENSG00000104983: CCDC61
	ENSG00000095596: CYP26A1	ENSG00000112877: CEP72			ENSG00000054282: SDCCAG8		ENSG00000100116: GCAT
	ENSG00000096746: HNRNPH3	ENSG00000113269: RNF130			ENSG00000054392: HHAT		ENSG00000018607: ZNF806
	ENSG00000097046: CDC7	ENSG00000113361: CDH6			ENSG00000054611: TBC1D22A		ENSG00000141522: ARHGDIA
	ENSG00000099204: ABLIM1	ENSG00000113532: ST8SIA4			ENSG00000054965: FAM168A		ENSG00000143632: ACTA1
	ENSG00000099364: FBXL19	ENSG00000114541: FRMD4B			ENSG00000056972: TRAF3IP2		ENSG00000054983: GALC
	ENSG00000099889: ARVCF	ENSG00000114654: EFCC1			ENSG00000057294: PKP2		ENSG00000183733: FIGLA
	ENSG00000100027: YPEL1	ENSG00000114656: CFAP92			ENSG00000057468: MSH4		ENSG00000159212: CLIC6
	ENSG00000100078: PLA2G3	ENSG00000114790: ARHGEF26			ENSG00000057663: ATG5		ENSG00000259462: CPEB1-AS1
	ENSG00000100162: CENPM	ENSG00000115163: CENPA			ENSG00000057704: TMCC3		ENSG00000136535: TBR1
	ENSG00000100167: SEPTIN3	ENSG00000115266: APC2			ENSG00000058085: LAMC2		ENSG00000177096: PHETA2
	ENSG00000100304: TTLL12	ENSG00000116017: ARID3A			ENSG00000058091: CDK14		ENSG00000157103: SLC6A1
	ENSG00000100401: RANGAP1	ENSG00000116035: VAX2			ENSG00000058335: RASGRF1		ENSG00000276799: WNT9B
	ENSG00000100422: CERK	ENSG00000116852: KIF21B			ENSG00000058404: CAMK2B		ENSG00000112812: PRSS16
	ENSG00000100479: POLE2	ENSG00000117114: ADGRL2			ENSG00000058668: ATP2B4		ENSG00000036549: ZZZ3
	ENSG00000100629: CEP128	ENSG00000117298: ECE1			ENSG00000058866: DGKG		ENSG00000163638: ADAMTS9
	ENSG00000100749: VRK1	ENSG00000117394: SLC2A1			ENSG00000059588: TARBP1		ENSG00000088002: SULT2B1
	ENSG00000100814: CCNB1IP1	ENSG00000117632: STMN1			ENSG00000059915: PSD		ENSG00000243902: ELFN2
	ENSG00000100842: EFS	ENSG00000117676: RPS6KA1			ENSG00000060491: OGFR		ENSG00000203900: LOC100130587
	ENSG00000100941: PNN	ENSG00000118707: TGIF2			ENSG00000060718: COL11A1		ENSG00000179889: PDXDC1
	ENSG00000101003: GINS1	ENSG00000118777: ABCG2			ENSG00000060749: QSER1		ENSG00000091664: SLC17A6
	ENSG00000101004: NINL	ENSG00000119203: CPSF3			ENSG00000061273: HDAC7		ENSG00000281151: KCNQ2
	ENSG00000101115: SALL4	ENSG00000119333: DYNC2I2			ENSG00000061337: LZTS1		ENSG00000162909: CAPN2
	ENSG00000101265: RASSF2	ENSG00000119771: KLHL29			ENSG00000061936: SFSWAP		ENSG00000188976: NOC2L
	ENSG00000101333: PLCB4	ENSG00000120278: PLEKHG1			ENSG00000061938: TNK2		ENSG00000175874: CREG2
	ENSG00000101412: E2F1	ENSG00000120318: ARAP3			ENSG00000063176: SPHK2		ENSG00000116014: KISS1R
	ENSG00000101447: FAM83D	ENSG00000120875: DUSP4			ENSG00000063660: GPC1		ENSG00000173530: TNFRSF10D
	ENSG00000101544: ADNP2	ENSG00000121057: AKAP1			ENSG00000063978: RNF4		ENSG00000115507: OTX1
	ENSG00000101811: CSTF2	ENSG00000121570: DPPA4			ENSG00000064270: ATP2C2		ENSG00000183090: FREM3
	ENSG00000101938: CHRDL1	ENSG00000122756: CNTFR			ENSG00000064309: CDON		ENSG00000186795: KCNK18
	ENSG00000101945: SUV39H1	ENSG00000122966: CIT			ENSG00000064313: TAF2		ENSG00000171551: ECEL1
	ENSG00000102053: ZC3H12B	ENSG00000122970: IFT81			ENSG00000064393: HIPK2		ENSG00000124827: GCM2
	ENSG00000102098: SCML2	ENSG00000123496: IL13RA2			ENSG00000064547: LPAR2		ENSG00000176124: DLEU7-AS1; DLEU1
	ENSG00000102172: SMS	ENSG00000124126: PREX1			ENSG00000064607: SUGP2		ENSG00000158292: GPR153
	ENSG00000102195: GPR50	ENSG00000124171: PARD6B			ENSG00000064763: FAR2		ENSG00000234465: PINLYP
	ENSG00000102221: JADE3	ENSG00000124216: SNAI1			ENSG00000064932: SBNO2		ENSG00000245060: LINC00847
	ENSG00000102384: CENPI	ENSG00000124491: F13A1			ENSG00000064999: ANKS1A		ENSG00000088543: C3orf18
	ENSG00000103160: HSDL1	ENSG00000125266: EFNB2			ENSG00000065054: SLC9A3R2		ENSG00000143373: ZNF687
	ENSG00000103260: METRN	ENSG00000125482: TTF1			ENSG00000065485: PDIA5		ENSG00000223448: LTB
	ENSG00000103540: CCP110	ENSG00000126214: KLC1			ENSG00000065534: MYLK		ENSG00000106853: PTGR1
	ENSG00000103550: KNOP1	ENSG00000126261: UBA2			ENSG00000065618: COL17A1		ENSG00000131094: C1QL1
	ENSG00000103932: RPAP1	ENSG00000126878: AIF1L			ENSG00000065675: PRKCQ		ENSG00000165556: CDX2
	ENSG00000103995: CEP152	ENSG00000128567: PODXL			ENSG00000066056: TIE1		ENSG00000178188: SH2B1
	ENSG00000104112: SCG3	ENSG00000128849: CGNL1			ENSG00000066084: DIP2B		ENSG00000167619: TMEM145
	ENSG00000104147: OIP5	ENSG00000129682: FGF13			ENSG00000066248: NGEF		ENSG00000168143: FAM83B
	ENSG00000104177: MYEF2	ENSG00000130147: SH3BP4			ENSG00000066629: EML1		ENSG00000175040: CHST2
	ENSG00000104381: GDAP1	ENSG00000130396: AFDN			ENSG00000066739: ATG2B		ENSG00000179008: C14orf39
	ENSG00000104660: LEPROTL1	ENSG00000130413: STK33			ENSG00000067365: METTL22		ENSG00000163995: ABLIM2
	ENSG00000104722: NEFM	ENSG00000130520: LSM4			ENSG00000068305: MEF2A		ENSG00000133619: KRBA1
	ENSG00000104738: MCM4	ENSG00000130816: DNMT1			ENSG00000068383: INPP5A		ENSG00000165810: BTNL9
	ENSG00000104886: PLEKHJ1	ENSG00000130940: CASZ1			ENSG00000068615: REEP1		ENSG00000238227: TMEM250
	ENSG00000104899: AMH	ENSG00000131019: ULBP3			ENSG00000068650: ATP11A		ENSG00000153246: PLA2R1
	ENSG00000105011: ASF1B	ENSG00000131351: HAUS8			ENSG00000068724: TTC7A		ENSG00000170689: HOXB9
	ENSG00000105255: FSD1	ENSG00000131409: LRRC4B			ENSG00000068796: KIF2A		ENSG00000198944: SOWAHA
	ENSG00000105290: APLP1	ENSG00000131747: TOP2A			ENSG00000068878: PSME4		ENSG00000263811: MIR3675
	ENSG00000105486: LIG1	ENSG00000131941: RHPN2			ENSG00000069020: MAST4		ENSG00000100299: ARSA
	ENSG00000105514: RAB3D	ENSG00000132199: ENOSF1			ENSG00000069275: NUCKS1		ENSG00000169955: ZNF747
	ENSG00000105655: ISYNA1	ENSG00000132383: RPA1			ENSG00000069345: DNAJA2		ENSG00000166148: AVPR1A
	ENSG00000105750: ZNF85	ENSG00000132436: FIGNL1			ENSG00000069509: FUNDC1		ENSG00000227533: SLC2A1-AS1
	ENSG00000105767: CADM4	ENSG00000132510: KDM6B			ENSG00000069667: RORA		ENSG00000010322: NISCH
	ENSG00000105825: TFPI2	ENSG00000132819: RBM38			ENSG00000069966: GNB5		ENSG00000085117: CD82
	ENSG00000105854: PON2	ENSG00000133026: MYH10			ENSG00000069974: RAB27A		ENSG00000253595: LINC01300
	ENSG00000105968: H2AZ2	ENSG00000133119: RFC3			ENSG00000070159: PTPN3		ENSG00000105650: PDE4C
	ENSG00000106025: TSPAN12	ENSG00000133247: KMT5C			ENSG00000070366: SMG6		ENSG00000197226: TBC1D9B
	ENSG00000106086: PLEKHA8	ENSG00000133627: ACTR3B			ENSG00000070444: MNT		ENSG00000203772: SPRN
	ENSG00000106278: PTPRZ1	ENSG00000134323: MYCN			ENSG00000070614: NDST1		ENSG00000184709: LRRC26
	ENSG00000106399: RPA3	ENSG00000134532: SOX5			ENSG00000070729: CNGB1		ENSG00000066322: ELOVL1
	ENSG00000106415: GLCCI1	ENSG00000134595: SOX3			ENSG00000070778: PTPN21		ENSG00000162729: IGSF8
	ENSG00000106443: PHF14	ENSG00000134775: FHOD3			ENSG00000070808: CAMK2A		ENSG00000088340: -
	ENSG00000106462: EZH2	ENSG00000135083: CCNJL			ENSG00000071051: NCK2		ENSG00000161179: YDJC
	ENSG00000106799: TGFBR1	ENSG00000135119: RNFT2			ENSG00000071054: MAP4K4		ENSG00000180818: HOXC10
	ENSG00000106829: TLE4	ENSG00000135540: NHSL1			ENSG00000071242: RPS6KA2		ENSG00000010310: GIPR
	ENSG00000107362: ABHD17B	ENSG00000135912: TTLL4			ENSG00000071564: TCF3		ENSG00000185811: IKZF1
	ENSG00000107443: CCNJ	ENSG00000136099: PCDH8			ENSG00000071626: DAZAP1		ENSG00000138606: SHF
	ENSG00000107614: TRDMT1	ENSG00000136231: IGF2BP3			ENSG00000071889: FAM3A		ENSG00000271880: AGAP11
	ENSG00000107672: NSMCE4A	ENSG00000136720: HS6ST1			ENSG00000071909: MYO3B		ENSG00000166033: HTRA1
	ENSG00000107719: PALD1	ENSG00000136938: ANP32B			ENSG00000072110: ACTN1		ENSG00000104689: TNFRSF10A
	ENSG00000108055: SMC3	ENSG00000137166: FOXP4			ENSG00000072134: EPN2		ENSG00000149150: SLC43A1
	ENSG00000108064: TFAM	ENSG00000137309: HMGA1			ENSG00000072163: LIMS2		ENSG00000110076: NRXN2
	ENSG00000108106: UBE2S	ENSG00000137486: ARRB1			ENSG00000072182: ASIC4		ENSG00000271564: LINC02333
	ENSG00000108384: RAD51C	ENSG00000137656: BUD13			ENSG00000072195: SPEG		ENSG00000119547: ONECUT2
	ENSG00000108423: TUBD1	ENSG00000137936: BCAR3			ENSG00000072310: SREBF1		ENSG00000280953: LINC01163
	ENSG00000108468: CBX1	ENSG00000138376: BARD1			ENSG00000072315: TRPC5		ENSG00000185585: OLFML2A
	ENSG00000108474: PIGL	ENSG00000138439: FAM117B			ENSG00000072422: RHOBTB1		ENSG00000171126: KCNG3
	ENSG00000108506: INTS2	ENSG00000138722: MMRN1			ENSG00000072657: TRHDE		ENSG00000136826: KLF4
	ENSG00000108639: SYNGR2	ENSG00000138944: SHISAL1			ENSG00000072682: P4HA2		ENSG00000197863: ZNF790
	ENSG00000108830: RND2	ENSG00000139352: ASCL1			ENSG00000072778: ACADVL		ENSG00000178096: BOLA1
	ENSG00000108947: EFNB3	ENSG00000139364: TMEM132B			ENSG00000072786: STK10		ENSG00000142046: TMEM91
	ENSG00000108960: MMD	ENSG00000139800: ZIC5			ENSG00000072954: TMEM38A		ENSG00000235608: NKX1-1
	ENSG00000108984: MAP2K6	ENSG00000139880: CDH24			ENSG00000073060: SCARB1		ENSG00000133895: MEN1
	ENSG00000109255: NMU	ENSG00000139915: MDGA2			ENSG00000073150: PANX2		ENSG00000068781: STON1-GTF2A1L
	ENSG00000109674: NEIL3	ENSG00000140022: STON2			ENSG00000073331: ALPK1		ENSG00000135638: EMX1
	ENSG00000109685: NSD2	ENSG00000140350: ANP32A			ENSG00000073350: LLGL2		ENSG00000134438: RAX
	ENSG00000109805: NCAPG	ENSG00000140451: PIF1			ENSG00000073417: PDE8A		ENSG00000177989: ODF3B
	ENSG00000109819: PPARGC1A	ENSG00000140479: PCSK6			ENSG00000073711: PPP2R3A		ENSG00000280719: PCAT5
	ENSG00000109881: CCDC34	ENSG00000140548: ZNF710			ENSG00000073792: IGF2BP2		ENSG00000157514: TSC22D3
	ENSG00000110042: DTX4	ENSG00000140557: ST8SIA2			ENSG00000073910: FRY		ENSG00000176658: MYO1D
	ENSG00000110057: UNC93B1	ENSG00000140807: NKD1			ENSG00000074071: MRPS34		ENSG00000248496: ZBED9
	ENSG00000110172: CHORDC1	ENSG00000140854: KATNB1			ENSG00000074416: MGLL		ENSG00000128298: BAIAP2L2
	ENSG00000110395: CBL	ENSG00000141404: GNAL			ENSG00000074660: SCARF1		ENSG00000170684: ZNF296
	ENSG00000110721: CHKA	ENSG00000141449: GREB1L			ENSG00000074855: ANO8		ENSG00000133048: CHI3L1
	ENSG00000110975: SYT10	ENSG00000141577: CEP131			ENSG00000074964: ARHGEF10L		ENSG00000125817: CENPB
	ENSG00000111206: FOXM1	ENSG00000141622: RNF165			ENSG00000075035: WSCD2		ENSG00000183979: NPB
	ENSG00000111231: GPN3	ENSG00000141639: MAPK4			ENSG00000075213: SEMA3A		ENSG00000206476: VARS2
	ENSG00000111247: RAD51AP1	ENSG00000142149: HUNK			ENSG00000075240: GRAMD4		ENSG00000230778: ANKRD63
	ENSG00000111276: CDKN1B	ENSG00000142230: SAE1			ENSG00000075399: VPS9D1		ENSG00000101079: NDRG3
	ENSG00000111445: RFC5	ENSG00000142408: CACNG8			ENSG00000075420: FNDC3B		ENSG00000274145: RILP
	ENSG00000111581: NUP107	ENSG00000142949: PTPRF			ENSG00000075568: TMEM131		ENSG00000281766: RYBP
	ENSG00000111602: TIMELESS	ENSG00000143126: CELSR2			ENSG00000075624: ACTB		ENSG00000099822: HCN2
	ENSG00000111664: GNB3	ENSG00000143195: ILDR2			ENSG00000075651: PLD1		ENSG00000165655: ZNF503
	ENSG00000111665: CDCA3	ENSG00000143842: SOX13			ENSG00000075711: DLG1		ENSG00000267534: S1PR2
	ENSG00000111783: RFX4	ENSG00000143850: PLEKHA6			ENSG00000076554: TPD52		ENSG00000250230: LOC101927495
	ENSG00000111859: NEDD9	ENSG00000143995: MEIS1			ENSG00000076685: NT5C2		ENSG00000276260: TMC4
	ENSG00000111913: RIPOR2	ENSG00000144152: FBLN7			ENSG00000076706: MCAM		ENSG00000181965: NEUROG1
	ENSG00000112029: FBXO5	ENSG00000144668: ITGA9			ENSG00000076716: GPC4		ENSG00000170801: HTRA3
	ENSG00000112039: FANCE	ENSG00000144893: MED12L			ENSG00000076928: ARHGEF1; LOC100505585		ENSG00000077327: SPAG6
	ENSG00000112232: KHDRBS2	ENSG00000145147: SLIT2			ENSG00000077092: RARB		ENSG00000187840: EIF4EBP1
	ENSG00000112280: COL9A1	ENSG00000145375: SPATA5			ENSG00000077235: GTF3C1		ENSG00000177685: CRACR2B
	ENSG00000112290: WASF1	ENSG00000145506: NKD2			ENSG00000077380: DYNC1I2		ENSG00000005339: CREBBP
	ENSG00000112312: GMNN	ENSG00000145934: TENM2			ENSG00000077420: APBB1IP		ENSG00000276825: DRD4
	ENSG00000112414: ADGRG6	ENSG00000146143: PRIM2			ENSG00000077454: LRCH4		ENSG00000102539: MLNR
	ENSG00000112539: C6orf118	ENSG00000146426: TIAM2			ENSG00000077782: FGFR1		ENSG00000015532: XYLT2
	ENSG00000112742: TTK	ENSG00000146555: SDK1			ENSG00000078070: MCCC1		ENSG00000103335: PIEZO1
	ENSG00000112759: SLC29A1	ENSG00000146938: NLGN4X			ENSG00000078319: -		ENSG00000182613: OR2V2
	ENSG00000112984: KIF20A	ENSG00000147234: FRMPD3			ENSG00000078549: ADCYAP1R1		ENSG00000075426: FOSL2
	ENSG00000113356: POLR3G	ENSG00000147485: PXDNL			ENSG00000078814: MYH7B		ENSG00000231826: LINC01819
	ENSG00000113368: LMNB1	ENSG00000147509: RGS20			ENSG00000078900: TP73		ENSG00000204103: MAFB
	ENSG00000113569: NUP155	ENSG00000147526: TACC1			ENSG00000078902: TOLLIP		ENSG00000137880: GCHFR
	ENSG00000113645: WWC1	ENSG00000148082: SHC3			ENSG00000079156: OSBPL6		ENSG00000261456: TUBB8
	ENSG00000113648: MACROH2A1	ENSG00000148143: ZNF462			ENSG00000079308: TNS1		ENSG00000197093: GAL3ST4
	ENSG00000113649: TCERG1	ENSG00000149557: STT3A-AS1; FEZ1			ENSG00000079313: REXO1		ENSG00000282941: TCEA3
	ENSG00000113810: SMC4	ENSG00000150907: FOXO1			ENSG00000079337: RAPGEF3		ENSG00000156966: B3GNT7
	ENSG00000114279: FGF12	ENSG00000151276: MAGI1			ENSG00000079432: CIC
	ENSG00000114346: ECT2	ENSG00000151576: QTRT2			ENSG00000079805: DNM2
	ENSG00000114631: PODXL2	ENSG00000151948: GLT1D1			ENSG00000080200: CRYBG3
	ENSG00000114739: ACVR2B	ENSG00000152127: MGAT5			ENSG00000080493: SLC4A4
	ENSG00000114805: PLCH1	ENSG00000152154: TMEM178A			ENSG00000080802: CNOT4
	ENSG00000115109: EPB41L5	ENSG00000152270: PDE3B			ENSG00000080815: PSEN1
	ENSG00000115241: PPM1G	ENSG00000152932: RAB3C			ENSG00000080854: IGSF9B
	ENSG00000115687: PASK	ENSG00000153012: LGI2			ENSG00000081014: AP4E1
	ENSG00000115738: ID2	ENSG00000153310: CYRIB			ENSG00000081138: CDH7
	ENSG00000115758: ODC1	ENSG00000153404: PLEKHG4B			ENSG00000081248: CACNA1S
	ENSG00000115875: SRSF7	ENSG00000153551: CMTM7			ENSG00000082397: EPB41L3
	ENSG00000116161: CACYBP	ENSG00000154146: NRGN			ENSG00000082512: TRAF5
	ENSG00000116455: WDR77	ENSG00000154319: FAM167A			ENSG00000082781: ITGB5
	ENSG00000116525: TRIM62	ENSG00000154556: SORBS2			ENSG00000082805: ERC1
	ENSG00000116560: SFPQ	ENSG00000154639: CXADR			ENSG00000083067: TRPM3
	ENSG00000116830: TTF2	ENSG00000155093: PTPRN2			ENSG00000083168: KAT6A
	ENSG00000116983: HPCAL4	ENSG00000155511: GRIA1			ENSG00000083307: GRHL2
	ENSG00000116990: MYCL	ENSG00000156427: FGF18			ENSG00000083457: ITGAE
	ENSG00000117399: CDC20	ENSG00000156453: PCDH1			ENSG00000083635: NUFIP1
	ENSG00000117477: CCDC181	ENSG00000156475: PPP2R2B			ENSG00000083828: ZNF586
	ENSG00000117479: SLC19A2	ENSG00000157833: GAREM2			ENSG00000083857: FAT1
	ENSG00000117569: PTBP2	ENSG00000157851: DPYSL5			ENSG00000084072: PPIE
	ENSG00000117593: DARS2	ENSG00000157927: RADIL			ENSG00000084093: REST
	ENSG00000117650: NEK2	ENSG00000158106: RHPN1			ENSG00000084444: FAM234B
	ENSG00000117713: ARID1A	ENSG00000158201: ABHD3			ENSG00000084731: KIF3C
	ENSG00000117724: CENPF	ENSG00000158246: TENT5B			ENSG00000084764: MAPRE3
	ENSG00000117748: RPA2	ENSG00000158321: AUTS2			ENSG00000085063: CD59
	ENSG00000118162: KPTN	ENSG00000158966: CACHD1			ENSG00000085377: PREP
	ENSG00000118193: KIF14	ENSG00000159023: EPB41			ENSG00000085449: WDFY1
	ENSG00000118298: CA14	ENSG00000159217: IGF2BP1			ENSG00000085644: ZNF213
	ENSG00000118412: CASP8AP2	ENSG00000160113: NR2F6			ENSG00000086289: EPDR1
	ENSG00000119042: SATB2	ENSG00000160208: RRP1B			ENSG00000086967: MYBPC2
	ENSG00000119335: SET	ENSG00000160293: VAV2			ENSG00000087008: ACOX3
	ENSG00000119397: CNTRL	ENSG00000160299: PCNT			ENSG00000087076: HSD17B14
	ENSG00000119640: ACYP1	ENSG00000160796: NBEAL2			ENSG00000087085: ACHE
	ENSG00000119787: ATL2	ENSG00000160963: COL26A1			ENSG00000087237: CETP
	ENSG00000119862: LGALSL	ENSG00000160999: SH2B2			ENSG00000087245: MMP2
	ENSG00000119969: HELLS	ENSG00000161800: RACGAP1			ENSG00000087258: GNAO1
	ENSG00000120162: MOB3B	ENSG00000162105: SHANK2			ENSG00000087266: SH3BP2
	ENSG00000120332: TNN	ENSG00000162975: KCNF1			ENSG00000087274: ADD1
	ENSG00000120334: CENPL	ENSG00000163251: FZD5			ENSG00000087502: ERGIC2
	ENSG00000120539: MASTL	ENSG00000163545: NUAK2			ENSG00000088179: PTPN4
	ENSG00000120647: CCDC77	ENSG00000163808: KIF15			ENSG00000088256: GNA11
	ENSG00000120685: PROSER1	ENSG00000164045: CDC25A			ENSG00000088280: ASAP3
	ENSG00000120699: EXOSC8	ENSG00000164066: INTU			ENSG00000088387: DOCK9
	ENSG00000120798: NR2C1	ENSG00000164087: POC1A			ENSG00000088451: TGDS
	ENSG00000120802: TMPO	ENSG00000164199: ADGRV1			ENSG00000088881: EBF4
	ENSG00000120833: SOCS2	ENSG00000164488: DACT2			ENSG00000088882: CPXM1
	ENSG00000120992: LYPLA1	ENSG00000164626: KCNK5			ENSG00000089101: CFAP61
	ENSG00000121152: NCAPH	ENSG00000165061: ZMAT4			ENSG00000089159: PXN
	ENSG00000121211: MND1	ENSG00000165185: KIAA1958			ENSG00000089902: RCOR1
	ENSG00000121361: KCNJ8	ENSG00000165238: WNK2			ENSG00000090006: LTBP4
	ENSG00000121621: KIF18A	ENSG00000165495: PKNOX2			ENSG00000090061: CCNK
	ENSG00000121966: CXCR4	ENSG00000165716: DIPK1B			ENSG00000090238: YPEL3
	ENSG00000122566: HNRNPA2B1	ENSG00000165821: SALL2			ENSG00000090565: RAB11FIP3
	ENSG00000122644: ARL4A	ENSG00000166206: GABRB3			ENSG00000090861: AARS1
	ENSG00000122779: TRIM24	ENSG00000166348: USP54			ENSG00000090863: GLG1
	ENSG00000122952: ZWINT	ENSG00000166450: PRTG			ENSG00000090975: PITPNM2
	ENSG00000123219: CENPK	ENSG00000167191: GPRC5B			ENSG00000091482: SMPX
	ENSG00000123374: CDK2	ENSG00000167393: PPP2R3B			ENSG00000091592: NLRP1
	ENSG00000123411: IKZF4	ENSG00000167513: CDT1			ENSG00000091622: PITPNM3
	ENSG00000123416: TUBA1B	ENSG00000167595: PROSER3			ENSG00000091640: SPAG7
	ENSG00000123472: ATPAF1	ENSG00000167614: TTYH1			ENSG00000091831: ESR1
	ENSG00000123473: STIL	ENSG00000167693: NXN			ENSG00000092051: JPH4
	ENSG00000123485: HJURP	ENSG00000167771: RCOR2			ENSG00000092054: MYH7
	ENSG00000123575: FAM199X	ENSG00000167889: MGAT5B			ENSG00000092096: SLC22A17
	ENSG00000123700: KCNJ2	ENSG00000168243: GNG4			ENSG00000092758: COL9A3
	ENSG00000123737: EXOSC9	ENSG00000168280: KIF5C			ENSG00000092929: UNC13D
	ENSG00000123975: CKS2	ENSG00000168646: AXIN2			ENSG00000092964: DPYSL2
	ENSG00000124074: ENKD1	ENSG00000168874: ATOH8			ENSG00000093072: ADA2
	ENSG00000124207: CSE1L	ENSG00000169184: MN1			ENSG00000095066: HOOK2
	ENSG00000124571: XPO5	ENSG00000169258: GPRIN1			ENSG00000095383: TBC1D2
	ENSG00000124635: H2BC11	ENSG00000169635: HIC2			ENSG00000095574: IKZF5
	ENSG00000124789: NUP153	ENSG00000169760: NLGN1			ENSG00000095627: TDRD1
	ENSG00000124795: DEK	ENSG00000169783: LINGO1			ENSG00000095794: CREM
	ENSG00000125285: SOX21	ENSG00000169856: ONECUT1			ENSG00000096401: CDC5L
	ENSG00000125319: HROB	ENSG00000169862: CTNND2			ENSG00000096433: ITPR3
	ENSG00000125351: UPF3B	ENSG00000169946: ZFPM2			ENSG00000097007: ABL1
	ENSG00000125457: MIF4GD	ENSG00000170264: FAM161A			ENSG00000099139: PCSK5
	ENSG00000125835: SNRPB	ENSG00000170390: DCLK2			ENSG00000099250: NRP1
	ENSG00000125871: MGME1	ENSG00000170549: IRX1			ENSG00000099308: MAST3
	ENSG00000125885: MCM8	ENSG00000170558: CDH2			ENSG00000099331: MYO9B
	ENSG00000125944: HNRNPR	ENSG00000170837: GPR27			ENSG00000099814: CEP170B
	ENSG00000126003: PLAGL2	ENSG00000170873: MTSS1			ENSG00000099860: GADD45B
	ENSG00000126215: XRCC3	ENSG00000171208: NETO2			ENSG00000099864: PALM
	ENSG00000126216: TUBGCP3	ENSG00000171316: CHD7			ENSG00000099866: MADCAM1
	ENSG00000126453: BCL2L12	ENSG00000171612: SLC25A33			ENSG00000099958: DERL3
	ENSG00000126787: DLGAP5	ENSG00000171724: VAT1L			ENSG00000099985: OSM
	ENSG00000126953: TIMM8A	ENSG00000171729: TMEM51			ENSG00000099991: CABIN1
	ENSG00000126970: ZC4H2	ENSG00000171791: BCL2			ENSG00000100014: SPECC1L
	ENSG00000127191: TRAF2	ENSG00000171956: FOXB1			ENSG00000100024: UPB1
	ENSG00000127252: PLAAT1	ENSG00000172201: ID4			ENSG00000100065: CARD10
	ENSG00000127337: YEATS4	ENSG00000173258: ZNF483			ENSG00000100097: LGALS1
	ENSG00000127423: AUNIP	ENSG00000173320: STOX2			ENSG00000100139: MICALL1
	ENSG00000127564: PKMYT1	ENSG00000173327: MAP3K11			ENSG00000100142: POLR2F
	ENSG00000127586: CHTF18	ENSG00000173406: DAB1			ENSG00000100150: DEPDC5
	ENSG00000127616: SMARCA4	ENSG00000174469: CNTNAP2			ENSG00000100154: TTC28
	ENSG00000127920: GNG11	ENSG00000174498: IGDCC3			ENSG00000100206: DMC1
	ENSG00000127990: SGCE	ENSG00000174672: BRSK2			ENSG00000100207: TCF20
	ENSG00000127995: CASD1	ENSG00000175093: SPSB4			ENSG00000100280: AP1B1
	ENSG00000128050: PAICS	ENSG00000175183: CSRP2			ENSG00000100290: BIK
	ENSG00000128052: KDR	ENSG00000175445: LPL			ENSG00000100298: APOBEC3H
	ENSG00000128059: PPAT	ENSG00000176771: NCKAP5			ENSG00000100300: TSPO
	ENSG00000128266: GNAZ	ENSG00000177303: CASKIN2			ENSG00000100307: CBX7
	ENSG00000128268: MGAT3	ENSG00000177508: IRX3			ENSG00000100316: RPL3
	ENSG00000128564: VGF	ENSG00000177855: -			ENSG00000100320: RBFOX2
	ENSG00000128594: LRRC4	ENSG00000178078: STAP2			ENSG00000100346: CACNA1I
	ENSG00000128833: MYO5C	ENSG00000178150: ZNF114			ENSG00000100399: CHADL
	ENSG00000128944: KNSTRN	ENSG00000178409: BEND3			ENSG00000100485: SOS2
	ENSG00000128973: CLN6	ENSG00000178568: ERBB4			ENSG00000100505: TRIM9
	ENSG00000129028: THAP10	ENSG00000178878: APOLD1			ENSG00000100526: CDKN3
	ENSG00000129195: PIMREG	ENSG00000179104: TMTC2			ENSG00000100599: RIN3
	ENSG00000129295: DNAAF11	ENSG00000179314: WSCD1			ENSG00000100605: ITPK1
	ENSG00000129351: ILF3	ENSG00000179331: RAB39A			ENSG00000100647: SUSD6
	ENSG00000129474: AJUBA	ENSG00000179761: PIPOX			ENSG00000100767: PAPLN
	ENSG00000129484: PARP2	ENSG00000180035: ZNF48			ENSG00000100890: PRORP
	ENSG00000129534: MIS18BP1	ENSG00000180628: PCGF5			ENSG00000100991: TRPC4AP
	ENSG00000129595: EPB41L4A	ENSG00000180891: CUEDC1			ENSG00000100994: PYGB
	ENSG00000129810: SGO1	ENSG00000181274: FRAT2			ENSG00000101098: RIMS4
	ENSG00000130024: PHF10	ENSG00000181450: ZNF678			ENSG00000101104: PABPC1L
	ENSG00000130055: GDPD2	ENSG00000182175: RGMA			ENSG00000101152: DNAJC5
	ENSG00000130176: CNN1	ENSG00000182378: PLCXD1			ENSG00000101160: CTSZ
	ENSG00000130204: TOMM40	ENSG00000182606: TRAK1			ENSG00000101188: NTSR1
	ENSG00000130299: GTPBP3	ENSG00000182968: SOX1			ENSG00000101191: DIDO1
	ENSG00000130305: NSUN5	ENSG00000183307: TMEM121B			ENSG00000101204: CHRNA4
	ENSG00000130590: SAMD10	ENSG00000183337: BCOR			ENSG00000101246: ARFRP1
	ENSG00000130695: CEP85	ENSG00000183506: -			ENSG00000101290: CDS2
	ENSG00000130713: EXOSC2	ENSG00000183655: KLHL25			ENSG00000101306: MYLK2
	ENSG00000130726: TRIM28	ENSG00000183762: KREMEN1			ENSG00000101384: JAG1
	ENSG00000130734: ATG4D	ENSG00000183798: EMILIN3			ENSG00000101405: OXT
	ENSG00000130748: TMEM160	ENSG00000183840: GPR39			ENSG00000101442: ACTR5
	ENSG00000130830: MPP1	ENSG00000184486: POU3F2			ENSG00000101443: WFDC2
	ENSG00000130844: ZNF331	ENSG00000184613: NELL2			ENSG00000101460: MAP1LC3A
	ENSG00000130935: NOL11	ENSG00000184672: RALYL			ENSG00000101463: SYNDIG1
	ENSG00000131153: GINS2	ENSG00000184992: BRI3BP			ENSG00000101464: PIGU
	ENSG00000131470: PSMC3IP	ENSG00000185090: MANEAL			ENSG00000101470: TNNC2
	ENSG00000131591: C1orf159	ENSG00000185274: GALNT17			ENSG00000101542: CDH20
	ENSG00000131652: THOC6	ENSG00000185668: POU3F1			ENSG00000101665: SMAD7
	ENSG00000131876: SNRPA1	ENSG00000185818: NAT8L			ENSG00000101680: LAMA1
	ENSG00000131914: LIN28A	ENSG00000185920: PTCH1			ENSG00000101746: NOL4
	ENSG00000132017: DCAF15	ENSG00000186185: KIF18B			ENSG00000101752: MIB1
	ENSG00000132031: MATN3	ENSG00000186469: GNG2			ENSG00000101972: STAG2
	ENSG00000132182: NUP210	ENSG00000186493: C5orf38			ENSG00000101981: F9
	ENSG00000132205: EMILIN2	ENSG00000186998: EMID1			ENSG00000102174: PHEX
	ENSG00000132541: RIDA	ENSG00000187323: DCC			ENSG00000102359: SRPX2
	ENSG00000132563: REEP2	ENSG00000187391: MAGI2			ENSG00000102387: TAF7L
	ENSG00000132646: PCNA	ENSG00000188559: RALGAPA2			ENSG00000102466: FGF14
	ENSG00000132688: NES	ENSG00000189292: ALKAL2			ENSG00000102547: CAB39L
	ENSG00000132780: NASP	ENSG00000189337: KAZN			ENSG00000102595: UGGT2
	ENSG00000132781: MUTYH	ENSG00000196208: GREB1			ENSG00000102763: VWA8
	ENSG00000132967: -	ENSG00000196220: SRGAP3			ENSG00000102854: MSLN
	ENSG00000133056: PIK3C2B	ENSG00000196361: ELAVL3			ENSG00000102858: MGRN1
	ENSG00000133069: TMCC2	ENSG00000196376: SLC35F1			ENSG00000102897: LYRM1
	ENSG00000133107: TRPC4	ENSG00000196781: TLE1			ENSG00000102934: PLLP
	ENSG00000133124: IRS4	ENSG00000196865: NHLRC2			ENSG00000102935: ZNF423
	ENSG00000133302: SLF1	ENSG00000197077: KIAA1671			ENSG00000102974: CTCF
	ENSG00000133739: LRRCC1	ENSG00000197275: RAD54B			ENSG00000103018: CYB5B
	ENSG00000133740: E2F5	ENSG00000197406: DIO3			ENSG00000103034: NDRG4
	ENSG00000134057: CCNB1	ENSG00000197467: COL13A1			ENSG00000103037: SETD6
	ENSG00000134115: CNTN6	ENSG00000197565: COL4A6			ENSG00000103043: VAC14
	ENSG00000134222: PSRC1	ENSG00000198429: ZNF69			ENSG00000103047: TANGO6
	ENSG00000134243: SORT1	ENSG00000198435: NRARP			ENSG00000103064: SLC7A6
	ENSG00000134253: TRIM45	ENSG00000198729: PPP1R14C			ENSG00000103067: ESRP2
	ENSG00000134363: FST	ENSG00000198732: SMOC1			ENSG00000103091: WDR59
	ENSG00000134569: LRP4	ENSG00000198796: ALPK2			ENSG00000103126: AXIN1
	ENSG00000134594: RAB33A	ENSG00000198822: GRM3			ENSG00000103150: MLYCD
	ENSG00000134690: CDCA8	ENSG00000198910: L1CAM			ENSG00000103152: MPG
	ENSG00000134748: PRPF38A	ENSG00000204131: FLJ44635; NHSL2			ENSG00000103184: SEC14L5
	ENSG00000134758: RNF138	ENSG00000204371: EHMT2			ENSG00000103194: USP10
	ENSG00000134884: ARGLU1	ENSG00000204580: DDR1			ENSG00000103196: CRISPLD2
	ENSG00000135045: C9orf40	ENSG00000204624: DISP3			ENSG00000103202: NME4
	ENSG00000135049: AGTPBP1	ENSG00000204681: GABBR1			ENSG00000103222: ABCC1
	ENSG00000135097: MSI1	ENSG00000205269: TMEM170B			ENSG00000103227: LMF1
	ENSG00000135298: ADGRB3	ENSG00000205476: CCDC85C			ENSG00000103264: FBXO31
	ENSG00000135447: PPP1R1A	ENSG00000206120: -			ENSG00000103404: USP31
	ENSG00000135451: TROAP	ENSG00000206535: LNP1			ENSG00000103426: CORO7-PAM16
	ENSG00000135476: ESPL1	ENSG00000206557: TRIM71			ENSG00000103489: XYLT1
	ENSG00000135763: URB2	ENSG00000213420: GPC2			ENSG00000103490: PYCARD
	ENSG00000135821: GLUL	ENSG00000215386: -			ENSG00000103544: VPS35L
	ENSG00000135913: USP37	ENSG00000223486: -			ENSG00000103642: LACTB
	ENSG00000136014: USP44	ENSG00000223812: -			ENSG00000103653: CSK
	ENSG00000136108: CKAP2	ENSG00000224243: SOX1-OT			ENSG00000103710: RASL12
	ENSG00000136122: BORA	ENSG00000224592: -			ENSG00000103876: FAH
	ENSG00000136159: NUDT15	ENSG00000224905: -			ENSG00000103888: CEMIP
	ENSG00000136237: RAPGEF5	ENSG00000225783: MIAT			ENSG00000103942: HOMER2
	ENSG00000136367: ZFHX2	ENSG00000225968: ELFN1			ENSG00000103966: EHD4
	ENSG00000136450: SRSF1	ENSG00000229313: -			ENSG00000104044: OCA2
	ENSG00000136451: VEZF1	ENSG00000230269: -			ENSG00000104081: BMF
	ENSG00000136490: LIMD2	ENSG00000233611: -			ENSG00000104093: DMXL2
	ENSG00000136492: BRIP1	ENSG00000233639: PANTR1			ENSG00000104205: SGK3
	ENSG00000136518: ACTL6A	ENSG00000233893: EZR-AS1			ENSG00000104324: CPQ
	ENSG00000136527: TRA2B	ENSG00000234409: CCDC188			ENSG00000104332: SFRP1
	ENSG00000136824: SMC2	ENSG00000235884: -			ENSG00000104341: LAPTM4B
	ENSG00000136856: SLC2A8	ENSG00000239523: MYLK-AS1			ENSG00000104361: NIPAL2
	ENSG00000136869: TLR4	ENSG00000239887: C1orf226			ENSG00000104368: PLAT
	ENSG00000136943: CTSV	ENSG00000240024: LINC00888			ENSG00000104375: STK3
	ENSG00000136982: DSCC1	ENSG00000240489: -			ENSG00000104413: ESRP1
	ENSG00000137135: ARHGEF39	ENSG00000245694: LOC101927480; CRNDE			ENSG00000104415: CCN4
	ENSG00000137142: IGFBPL1	ENSG00000247675: LRP4-AS1			ENSG00000104447: TRPS1
	ENSG00000137267: TUBB2A	ENSG00000247925: -			ENSG00000104518: GSDMD
	ENSG00000137285: TUBB2B	ENSG00000250366: -			ENSG00000104537: ANXA13
	ENSG00000137337: MDC1	ENSG00000253133: -			ENSG00000104691: UBXN8
	ENSG00000137434: C6orf52	ENSG00000253304: TMEM200B			ENSG00000104731: KLHDC4
	ENSG00000137691: CFAP300	ENSG00000253554: LINC01414			ENSG00000104755: ADAM2
	ENSG00000137700: SLC37A4	ENSG00000254377: MIR124-2HG			ENSG00000104765: BNIP3L
	ENSG00000137726: FXYD6	ENSG00000254510: -			ENSG00000104814: MAP4K1
	ENSG00000137804: NUSAP1	ENSG00000254726: MEX3A			ENSG00000104823: ECH1
	ENSG00000137807: KIF23	ENSG00000256661: -			ENSG00000104870: FCGRT
	ENSG00000137812: KNL1	ENSG00000257986: -			ENSG00000104881: PPP1R13L
	ENSG00000138092: CENPO	ENSG00000261115: TMEM178B			ENSG00000104941: RSPH6A
	ENSG00000138111: MFSD13A	ENSG00000266524: GDF10			ENSG00000104951: IL4I1
	ENSG00000138160: KIF11	ENSG00000267128: -			ENSG00000104964: TLE5
	ENSG00000138180: CEP55	ENSG00000267751: -			ENSG00000105131: EPHX3
	ENSG00000138182: KIF20B	ENSG00000269707: -			ENSG00000105248: YJU2
	ENSG00000138190: EXOC6	ENSG00000276043: UHRF1			ENSG00000105287: PRKD2
	ENSG00000138336: TET1	ENSG00000276966: H4C5			ENSG00000105325: FZR1
	ENSG00000138346: DNA2	ENSG00000279437: -			ENSG00000105329: TGFB1
	ENSG00000138411: HECW2	ENSG00000279602: -			ENSG00000105355: PLIN3
	ENSG00000138646: HERC5	ENSG00000279694: -			ENSG00000105419: MEIS3
	ENSG00000138658: ZGRF1	ENSG00000280594: BTG3-AS1			ENSG00000105426: PTPRS
	ENSG00000138668: HNRNPD	ENSG00000280744: LINC01173			ENSG00000105429: MEGF8
	ENSG00000138696: BMPR1B				ENSG00000105447: GRWD1
	ENSG00000138735: PDE5A				ENSG00000105467: SYNGR4
	ENSG00000138771: SHROOM3				ENSG00000105523: FAM83E
	ENSG00000138778: CENPE				ENSG00000105550: FGF21
	ENSG00000138780: GSTCD				ENSG00000105559: PLEKHA4
	ENSG00000138823: MTTP				ENSG00000105656: ELL
	ENSG00000139116: KIF21A				ENSG00000105662: CRTC1
	ENSG00000139132: FGD4				ENSG00000105732: ZNF574
	ENSG00000139133: ALG10				ENSG00000105738: SIPA1L3
	ENSG00000139146: SINHCAF				ENSG00000105866: SP4
	ENSG00000139219: COL2A1				ENSG00000105963: ADAP1
	ENSG00000139266: MARCHF9				ENSG00000105993: DNAJB6
	ENSG00000139343: SNRPF				ENSG00000106003: LFNG
	ENSG00000139618: BRCA2				ENSG00000106012: IQCE
	ENSG00000139719: VPS33A				ENSG00000106034: CPED1
	ENSG00000139734: DIAPH3				ENSG00000106066: CPVL
	ENSG00000139737: SLAIN1				ENSG00000106211: HSPB1
	ENSG00000140067: FAM181A				ENSG00000106266: SNX8
	ENSG00000140265: ZSCAN29				ENSG00000106351: AGFG2
	ENSG00000140406: TLNRD1				ENSG00000106366: SERPINE1
	ENSG00000140525: FANCI				ENSG00000106400: ZNHIT1
	ENSG00000140534: TICRR				ENSG00000106404: CLDN15
	ENSG00000141401: IMPA2				ENSG00000106541: AGR2
	ENSG00000141425: RPRD1A				ENSG00000106546: AHR
	ENSG00000141480: ARRB2				ENSG00000106554: CHCHD3
	ENSG00000141499: WRAP53				ENSG00000106571: GLI3
	ENSG00000141570: CBX8				ENSG00000106617: PRKAG2
	ENSG00000141576: RNF157				ENSG00000106665: CLIP2
	ENSG00000142731: PLK4				ENSG00000106683: LIMK1
	ENSG00000142945: KIF2C				ENSG00000106686: SPATA6L
	ENSG00000143033: MTF2				ENSG00000106689: LHX2
	ENSG00000143190: POU2F1				ENSG00000106723: SPIN1
	ENSG00000143228: NUF2				ENSG00000106772: PRUNE2
	ENSG00000143248: RGS5				ENSG00000106789: CORO2A
	ENSG00000143303: METTL25B				ENSG00000106976: DNM1
	ENSG00000143401: ANP32E				ENSG00000106991: ENG
	ENSG00000143476: DTL				ENSG00000107036: RIC1
	ENSG00000143630: HCN3				ENSG00000107077: KDM4C
	ENSG00000143793: C1orf35				ENSG00000107159: CA9
	ENSG00000143799: PARP1				ENSG00000107164: FUBP3
	ENSG00000143815: LBR				ENSG00000107185: RGP1
	ENSG00000143858: SYT2				ENSG00000107249: GLIS3
	ENSG00000143942: CHAC2				ENSG00000107281: NPDC1
	ENSG00000144130: NT5DC4				ENSG00000107438: PDLIM1
	ENSG00000144227: NXPH2				ENSG00000107518: ATRNL1
	ENSG00000144278: GALNT13				ENSG00000107554: DNMBP
	ENSG00000144354: CDCA7				ENSG00000107736: CDH23
	ENSG00000144366: GULP1				ENSG00000107742: SPOCK2
	ENSG00000144395: CCDC150				ENSG00000107745: MICU1
	ENSG00000144401: METTL21A				ENSG00000107779: BMPR1A
	ENSG00000144554: FANCD2				ENSG00000107863: ARHGAP21
	ENSG00000144792: ZNF660				ENSG00000107882: SUFU
	ENSG00000144827: ABHD10				ENSG00000107929: LARP4B
	ENSG00000144834: TAGLN3				ENSG00000107938: EDRF1
	ENSG00000145220: LYAR				ENSG00000107957: SH3PXD2A
	ENSG00000145386: CCNA2				ENSG00000107984: DKK1
	ENSG00000145428: RNF175				ENSG00000108001: EBF3
	ENSG00000145604: SKP2				ENSG00000108010: GLRX3
	ENSG00000145703: IQGAP2				ENSG00000108100: CCNY
	ENSG00000145721: LIX1				ENSG00000108175: ZMIZ1
	ENSG00000146006: LRRTM2				ENSG00000108219: TSPAN14
	ENSG00000146083: RNF44				ENSG00000108231: LGI1
	ENSG00000146197: SCUBE3				ENSG00000108370: RGS9
	ENSG00000146221: TCTE1				ENSG00000108405: P2RX1
	ENSG00000146247: PHIP				ENSG00000108510: MED13
	ENSG00000146263: MMS22L				ENSG00000108551: RASD1
	ENSG00000146410: MTFR2				ENSG00000108557: RAI1
	ENSG00000146670: CDCA5				ENSG00000108582: CPD
	ENSG00000146757: ZNF92				ENSG00000108641: B9D1
	ENSG00000146918: NCAPG2				ENSG00000108669: CYTH1
	ENSG00000147027: TMEM47				ENSG00000108679: LGALS3BP
	ENSG00000147130: ZMYM3				ENSG00000108788: MLX
	ENSG00000147224: PRPS1				ENSG00000108953: YWHAE
	ENSG00000147274: RBMX				ENSG00000109066: TMEM104
	ENSG00000147536: GINS4				ENSG00000109111: SUPT6H
	ENSG00000147874: HAUS6				ENSG00000109171: SLAIN2
	ENSG00000147894: C9orf72				ENSG00000109180: OCIAD1
	ENSG00000148019: CEP78				ENSG00000109189: USP46
	ENSG00000148200: NR6A1				ENSG00000109572: CLCN3
	ENSG00000148204: CRB2				ENSG00000109606: DHX15
	ENSG00000148229: POLE3				ENSG00000109618: SEPSECS
	ENSG00000148362: PAXX				ENSG00000109756: RAPGEF2
	ENSG00000148677: ANKRD1				ENSG00000109927: TBCEL-TECTA; TECTA
	ENSG00000148773: MKI67				ENSG00000110063: DCPS
	ENSG00000148798: INA				ENSG00000110080: ST3GAL4
	ENSG00000149054: ZNF215				ENSG00000110237: ARHGEF17
	ENSG00000149136: SSRP1				ENSG00000110243: APOA5
	ENSG00000149177: PTPRJ				ENSG00000110427: KIAA1549L
	ENSG00000149503: INCENP				ENSG00000110446: SLC15A3
	ENSG00000149554: CHEK1				ENSG00000110497: AMBRA1
	ENSG00000149636: DSN1				ENSG00000110665: C11orf21
	ENSG00000149929: HIRIP3				ENSG00000110693: SOX6
	ENSG00000149970: CNKSR2				ENSG00000110711: AIP
	ENSG00000150244: TRIM48				ENSG00000110719: TCIRG1
	ENSG00000150551: LYPD1				ENSG00000110799: VWF
	ENSG00000150625: GPM6A				ENSG00000110887: DAO
	ENSG00000150627: WDR17				ENSG00000111049: MYF5
	ENSG00000150753: CCT5				ENSG00000111052: LIN7A
	ENSG00000150893: FREM2				ENSG00000111218: PRMT8
	ENSG00000151131: NOPCHAP1				ENSG00000111252: SH2B3
	ENSG00000151640: DPYSL4				ENSG00000111275: ALDH2
	ENSG00000151725: CENPU				ENSG00000111319: SCNN1A
	ENSG00000151849: CENPJ				ENSG00000111321: LTBR
	ENSG00000152193: OBI1				ENSG00000111328: CDK2AP1
	ENSG00000152240: HAUS1				ENSG00000111371: SLC38A1
	ENSG00000152253: SPC25				ENSG00000111404: RERGL
	ENSG00000152455: SUV39H2				ENSG00000111450: STX2
	ENSG00000152782: PANK1				ENSG00000111452: ADGRD1
	ENSG00000152795: HNRNPDL				ENSG00000111490: TBC1D30
	ENSG00000153044: CENPH				ENSG00000111644: ACRBP
	ENSG00000153107: ANAPC1				ENSG00000111671: SPSB2; LOC105369632
	ENSG00000153132: CLGN				ENSG00000111679: PTPN6
	ENSG00000153922: CHD1				ENSG00000111700: SLCO1B3
	ENSG00000154310: TNIK				ENSG00000111817: DSE
	ENSG00000154548: SRSF12				ENSG00000111846: GCNT2
	ENSG00000154721: JAM2				ENSG00000111863: ADTRP
	ENSG00000154839: SKA1				ENSG00000111880: RNGTT
	ENSG00000154920: EME1				ENSG00000111886: GABRR2
	ENSG00000155542: SETD9				ENSG00000111962: UST
	ENSG00000155561: NUP205				ENSG00000112041: TULP1
	ENSG00000155961: RAB39B				ENSG00000112053: SLC26A8
	ENSG00000155980: KIF5A				ENSG00000112081: SRSF3
	ENSG00000156136: DCK				ENSG00000112137: PHACTR1
	ENSG00000156398: SFXN2				ENSG00000112139: MDGA1
	ENSG00000156504: PABIR2				ENSG00000112182: BACH2
	ENSG00000156531: PHF6				ENSG00000112249: ASCC3
	ENSG00000156802: ATAD2				ENSG00000112303: VNN2
	ENSG00000156876: SASS6				ENSG00000112319: EYA4
	ENSG00000156970: BUB1B				ENSG00000112320: SOBP
	ENSG00000157456: CCNB2				ENSG00000112343: TRIM38
	ENSG00000157600: TMEM164				ENSG00000112425: EPM2A
	ENSG00000157869: RAB28				ENSG00000112494: UNC93A
	ENSG00000158164: TMSB15A				ENSG00000112530: PACRG
	ENSG00000158373: H2BC5				ENSG00000112559: MDFI
	ENSG00000158402: CDC25C				ENSG00000112562: SMOC2
	ENSG00000158406: H4C8				ENSG00000112576: CCND3
	ENSG00000158467: AHCYL2				ENSG00000112624: BICRAL
	ENSG00000158528: PPP1R9A				ENSG00000112655: PTK7
	ENSG00000159055: MIS18A				ENSG00000112685: EXOC2
	ENSG00000159086: PAXBP1				ENSG00000112799: LY86
	ENSG00000159259: CHAF1B				ENSG00000112941: TENT4A
	ENSG00000159593: NAE1				ENSG00000112992: NNT
	ENSG00000160131: VMA21				ENSG00000113013: HSPA9
	ENSG00000160172: FAM86C2P				ENSG00000113070: HBEGF
	ENSG00000160229: ZNF66				ENSG00000113263: ITK
	ENSG00000160298: C21orf58				ENSG00000113327: GABRG2
	ENSG00000160345: C9orf116				ENSG00000113360: DROSHA
	ENSG00000160352: ZNF714				ENSG00000113396: SLC27A6
	ENSG00000160447: PKN3				ENSG00000113504: SLC12A7
	ENSG00000160716: CHRNB2				ENSG00000113555: PCDH12
	ENSG00000160783: PMF1				ENSG00000113615: SEC24A
	ENSG00000160949: TONSL				ENSG00000113657: DPYSL3
	ENSG00000160957: RECQL4				ENSG00000113719: ERGIC1
	ENSG00000161642: ZNF385A				ENSG00000113722: CDX1
	ENSG00000161692: DBF4B				ENSG00000113742: CPEB4
	ENSG00000161981: SNRNP25				ENSG00000113790: EHHADH
	ENSG00000162062: TEDC2				ENSG00000113924: HGD
	ENSG00000162063: CCNF				ENSG00000114019: AMOTL2
	ENSG00000162073: PAQR4				ENSG00000114107: CEP70
	ENSG00000162415: ZSWIM5				ENSG00000114124: GRK7
	ENSG00000162607: USP1				ENSG00000114166: KAT2B
	ENSG00000162613: FUBP1				ENSG00000114251: WNT5A
	ENSG00000162738: VANGL2				ENSG00000114270: COL7A1
	ENSG00000162769: FLVCR1				ENSG00000114353: GNAI2
	ENSG00000163006: CCDC138				ENSG00000114354: TFG
	ENSG00000163029: SMC6				ENSG00000114383: TUSC2
	ENSG00000163348: PYGO2				ENSG00000114439: BBX
	ENSG00000163362: INAVA				ENSG00000114473: IQCG
	ENSG00000163449: TMEM169				ENSG00000114529: C3orf52
	ENSG00000163507: CIP2A				ENSG00000114554: PLXNA1
	ENSG00000163535: SGO2				ENSG00000114646: CSPG5
	ENSG00000163590: PPM1L				ENSG00000114650: SCAP
	ENSG00000163655: GMPS				ENSG00000114861: FOXP1
	ENSG00000163705: FANCD2OS				ENSG00000114904: NEK4
	ENSG00000163735: CXCL5				ENSG00000114993: RTKN
	ENSG00000163884: KLF15				ENSG00000115053: NCL
	ENSG00000163918: RFC4				ENSG00000115159: GPD2
	ENSG00000163935: SFMBT1				ENSG00000115239: ASB3; GPR75-ASB3
	ENSG00000164032: H2AZ1				ENSG00000115289: PCGF1
	ENSG00000164050: PLXNB1				ENSG00000115363: EVA1A
	ENSG00000164053: ATRIP				ENSG00000115392: FANCL
	ENSG00000164061: BSN				ENSG00000115504: EHBP1
	ENSG00000164070: HSPA4L				ENSG00000115525: ST3GAL5
	ENSG00000164076: CAMKV				ENSG00000115652: UXS1
	ENSG00000164104: HMGB2				ENSG00000115677: HDLBP
	ENSG00000164105: SAP30				ENSG00000115756: HPCAL1
	ENSG00000164109: MAD2L1				ENSG00000115760: BIRC6
	ENSG00000164167: LSM6				ENSG00000115761: NOL10
	ENSG00000164306: PRIMPOL				ENSG00000115825: PRKD3
	ENSG00000164434: FABP7				ENSG00000115841: RMDN2
	ENSG00000164611: PTTG1				ENSG00000115884: SDC1
	ENSG00000164663: USP49				ENSG00000115998: C2orf42
	ENSG00000164754: RAD21				ENSG00000116128: BCL9
	ENSG00000164761: TNFRSF11B				ENSG00000116132: PRRX1
	ENSG00000164924: YWHAZ				ENSG00000116198: CEP104
	ENSG00000164929: BAALC				ENSG00000116199: FAM20B
	ENSG00000164930: FZD6				ENSG00000116213: WRAP73
	ENSG00000164946: FREM1				ENSG00000116237: ICMT
	ENSG00000164985: PSIP1				ENSG00000116285: ERRFI1
	ENSG00000165113: GKAP1				ENSG00000116350: SRSF4
	ENSG00000165121: -				ENSG00000116353: MECR
	ENSG00000165195: PIGA				ENSG00000116521: SCAMP3
	ENSG00000165209: STRBP				ENSG00000116544: DLGAP3
	ENSG00000165244: ZNF367				ENSG00000116574: RHOU
	ENSG00000165304: MELK				ENSG00000116698: SMG7
	ENSG00000165449: SLC16A9				ENSG00000116786: PLEKHM2
	ENSG00000165480: SKA3				ENSG00000116962: NID1
	ENSG00000165490: DDIAS				ENSG00000116977: LGALS8
	ENSG00000165501: LRR1				ENSG00000116991: SIPA1L2
	ENSG00000165506: DNAAF2				ENSG00000117016: RIMS3
	ENSG00000165572: KBTBD6				ENSG00000117069: ST6GALNAC5
	ENSG00000165804: ZNF219				ENSG00000117122: MFAP2
	ENSG00000165891: E2F7				ENSG00000117419: ERI3
	ENSG00000166164: BRD7				ENSG00000117481: NSUN4
	ENSG00000166165: CKB				ENSG00000117533: VAMP4
	ENSG00000166181: API5				ENSG00000117560: FASLG
	ENSG00000166265: CYYR1				ENSG00000117598: PLPPR5
	ENSG00000166426: CRABP1				ENSG00000117625: RCOR3
	ENSG00000166508: MCM7				ENSG00000117643: MAN1C1
	ENSG00000166582: CENPV				ENSG00000117697: NSL1
	ENSG00000166689: PLEKHA7				ENSG00000117868: ESYT2
	ENSG00000166788: SAAL1				ENSG00000118004: COLEC11
	ENSG00000166793: YPEL4				ENSG00000118058: KMT2A
	ENSG00000166803: PCLAF				ENSG00000118137: APOA1
	ENSG00000166822: TMEM170A				ENSG00000118160: SLC8A2
	ENSG00000166831: RBPMS2				ENSG00000118200: CAMSAP2
	ENSG00000166845: C18orf54				ENSG00000118246: FASTKD2
	ENSG00000166851: PLK1				ENSG00000118257: NRP2
	ENSG00000166860: ZBTB39				ENSG00000118308: IRAG2
	ENSG00000166881: NEMP1				ENSG00000118322: ATP10B
	ENSG00000166946: CCNDBP1				ENSG00000118420: UBE3D
	ENSG00000167088: SNRPD1				ENSG00000118432: CNR1
	ENSG00000167325: RRM1				ENSG00000118495: PLAGL1
	ENSG00000167523: SPATA33				ENSG00000118557: PMFBP1
	ENSG00000167536: DHRS13				ENSG00000118596: SLC16A7
	ENSG00000167654: ATCAY				ENSG00000118689: FOXO3
	ENSG00000167670: CHAF1A				ENSG00000118939: UCHL3
	ENSG00000167747: C19orf48				ENSG00000118946: PCDH17
	ENSG00000167900: TK1				ENSG00000118960: HS1BP3
	ENSG00000167969: ECI1				ENSG00000118971: CCND2
	ENSG00000167972: ABCA3				ENSG00000118985: ELL2
	ENSG00000168005: SPINDOC				ENSG00000119041: GTF3C3
	ENSG00000168061: SAC3D1				ENSG00000119326: CTNNAL1
	ENSG00000168078: PBK				ENSG00000119383: PTPA
	ENSG00000168152: THAP9				ENSG00000119403: PHF19
	ENSG00000168237: GLYCTK				ENSG00000119408: NEK6
	ENSG00000168298: H1-4				ENSG00000119440: -
	ENSG00000168389: MFSD2A				ENSG00000119522: DENND1A
	ENSG00000168393: DTYMK				ENSG00000119630: PGF
	ENSG00000168395: ING5				ENSG00000119650: IFT43
	ENSG00000168411: RFWD3				ENSG00000119715: ESRRB
	ENSG00000168496: FEN1				ENSG00000119729: RHOQ
	ENSG00000168672: LRATD2				ENSG00000119772: DNMT3A
	ENSG00000168763: CNNM3				ENSG00000119888: EPCAM
	ENSG00000168769: TET2				ENSG00000120029: ARMH3
	ENSG00000168772: CXXC4				ENSG00000120254: MTHFD1L
	ENSG00000168913: ENHO				ENSG00000120262: CCDC170
	ENSG00000168993: CPLX1				ENSG00000120440: TTLL2
	ENSG00000169045: HNRNPH1				ENSG00000120457: KCNJ5
	ENSG00000169607: CKAP2L				ENSG00000120471: TP53AIP1
	ENSG00000169679: BUB1				ENSG00000120519: SLC10A7
	ENSG00000169683: LRRC45				ENSG00000120549: KIAA1217
	ENSG00000169684: CHRNA5				ENSG00000120563: LYZL1
	ENSG00000169689: CENPX				ENSG00000120656: TAF12
	ENSG00000169750: RAC3				ENSG00000120693: SMAD9
	ENSG00000169991: IFFO2				ENSG00000120705: ETF1
	ENSG00000170035: UBE2E3				ENSG00000120725: SIL1
	ENSG00000170144: HNRNPA3				ENSG00000120896: SORBS3
	ENSG00000170312: CDK1				ENSG00000120899: PTK2B
	ENSG00000170345: FOS				ENSG00000120913: PDLIM2
	ENSG00000170561: IRX2				ENSG00000120915: EPHX2
	ENSG00000170681: CAVIN4				ENSG00000120949: TNFRSF8
	ENSG00000170779: CDCA4				ENSG00000121075: TBX4
	ENSG00000170836: PPM1D				ENSG00000121101: TEX14
	ENSG00000171033: PKIA				ENSG00000121310: ECHDC2
	ENSG00000171094: ALK				ENSG00000121454: LHX4
	ENSG00000171097: KYAT1				ENSG00000121644: DESI2
	ENSG00000171130: ATP6V0E2				ENSG00000122012: SV2C
	ENSG00000171161: ZNF672				ENSG00000122042: UBL3
	ENSG00000171320: ESCO2				ENSG00000122121: XPNPEP2
	ENSG00000171388: APLN				ENSG00000122126: OCRL
	ENSG00000171533: MAP6				ENSG00000122641: INHBA
	ENSG00000171649: ZIK1				ENSG00000122778: KIAA1549
	ENSG00000171793: CTPS1				ENSG00000122786: CALD1
	ENSG00000171848: RRM2				ENSG00000122965: RBM19
	ENSG00000172123: SLFN12				ENSG00000122986: HVCN1
	ENSG00000172175: MALT1				ENSG00000123130: ACOT9
	ENSG00000172197: MBOAT1				ENSG00000123136: DDX39A
	ENSG00000172244: C5orf34				ENSG00000123143: PKN1
	ENSG00000172247: C1QTNF4				ENSG00000123146: ADGRE5
	ENSG00000172379: ARNT2				ENSG00000123171: CCDC70
	ENSG00000172534: HCFC1				ENSG00000123358: NR4A1
	ENSG00000172687: ZNF738				ENSG00000123360: PDE1B
	ENSG00000172766: NAA16				ENSG00000123407: HOXC12
	ENSG00000172795: DCP2				ENSG00000123600: METTL8
	ENSG00000173114: LRRN3				ENSG00000123815: COQ8B
	ENSG00000173207: CKS1B				ENSG00000123892: RAB38
	ENSG00000173226: IQCB1				ENSG00000124003: MOGAT1
	ENSG00000173473: SMARCC1				ENSG00000124151: NCOA3
	ENSG00000173894: CBX2				ENSG00000124198: ARFGEF2
	ENSG00000174371: EXO1				ENSG00000124243: BCAS4
	ENSG00000174721: FGFBP3				ENSG00000124493: GRM4
	ENSG00000174839: DENND6A				ENSG00000124507: PACSIN1
	ENSG00000174871: CNIH2				ENSG00000124523: SIRT5
	ENSG00000175063: UBE2C				ENSG00000124575: H1-3
	ENSG00000175130: MARCKSL1				ENSG00000124721: DNAH8
	ENSG00000175175: PPM1E				ENSG00000124782: RREB1
	ENSG00000175216: CKAP5				ENSG00000124788: ATXN1
	ENSG00000175305: CCNE2				ENSG00000124831: LRRFIP1
	ENSG00000175455: CCDC14				ENSG00000124835: LOC93463
	ENSG00000175548: ALG10B				ENSG00000124920: MYRF
	ENSG00000175567: UCP2				ENSG00000125046: SSUH2
	ENSG00000175643: RMI2				ENSG00000125246: CLYBL
	ENSG00000175899: A2M				ENSG00000125247: TMTC4
	ENSG00000175928: LRRN1				ENSG00000125257: ABCC4
	ENSG00000176208: ATAD5				ENSG00000125355: TMEM255A
	ENSG00000176244: ACBD7				ENSG00000125430: HS3ST3B1
	ENSG00000176406: RIMS2				ENSG00000125533: BHLHE23
	ENSG00000176490: DIRAS1				ENSG00000125731: SH2D3A
	ENSG00000176749: CDK5R1				ENSG00000125741: OPA3
	ENSG00000176887: SOX11				ENSG00000125746: EML2
	ENSG00000176890: TYMS				ENSG00000125755: SYMPK
	ENSG00000176894: PXMP2				ENSG00000125780: TGM3
	ENSG00000176907: TCIM				ENSG00000125787: GNRH2
	ENSG00000176912: TYMSOS				ENSG00000125844: RRBP1
	ENSG00000176953: NFATC2IP				ENSG00000125877: ITPA
	ENSG00000176974: SHMT1				ENSG00000125954: CHURC1-FNTB
	ENSG00000177076: ACER2				ENSG00000125967: NECAB3
	ENSG00000177084: POLE				ENSG00000125971: DYNLRB1
	ENSG00000177302: TOP3A				ENSG00000125997: -
	ENSG00000177425: PAWR				ENSG00000126010: GRPR
	ENSG00000177595: PIDD1				ENSG00000126106: TMEM53
	ENSG00000177602: HASPIN				ENSG00000126217: MCF2L
	ENSG00000177707: NECTIN3				ENSG00000126351: THRA
	ENSG00000177842: ZNF620				ENSG00000126391: FRMD8
	ENSG00000177875: CCDC184				ENSG00000126457: PRMT1
	ENSG00000177917: ARL6IP6				ENSG00000126561: STAT5A
	ENSG00000178177: LCORL				ENSG00000126583: PRKCG
	ENSG00000178233: TMEM151B				ENSG00000126603: GLIS2
	ENSG00000178295: GEN1				ENSG00000126705: AHDC1
	ENSG00000178445: GLDC				ENSG00000126822: PLEKHG3
	ENSG00000178531: CTXN1				ENSG00000126882: FAM78A
	ENSG00000178882: RFLNA; ZNF664-RFLNA				ENSG00000127084: FGD3
	ENSG00000178921: PFAS				ENSG00000127124: HIVEP3
	ENSG00000178999: AURKB				ENSG00000127241: MASP1
	ENSG00000179029: TMEM107				ENSG00000127377: CRYGN
	ENSG00000179094: PER1				ENSG00000127418: FGFRL1
	ENSG00000179456: ZBTB18				ENSG00000127419: TMEM175
	ENSG00000179673: RPRML				ENSG00000127527: EPS15L1
	ENSG00000179743: FLJ37453				ENSG00000127578: WFIKKN1
	ENSG00000179899: -				ENSG00000127585: FBXL16
	ENSG00000180096: SEPTIN1				ENSG00000127603: MACF1
	ENSG00000180198: RCC1				ENSG00000127663: KDM4B
	ENSG00000180385: -				ENSG00000127743: IL17B
	ENSG00000180530: NRIP1				ENSG00000127838: PNKD
	ENSG00000180537: RNF182				ENSG00000127863: TNFRSF19
	ENSG00000180573: H2AC6				ENSG00000127955: GNAI1
	ENSG00000180592: SKIDA1				ENSG00000128011: LRFN1
	ENSG00000180596: H2BC4				ENSG00000128039: SRD5A3
	ENSG00000180626: ZNF594				ENSG00000128045: RASL11B
	ENSG00000180855: ZNF443				ENSG00000128159: TUBGCP6
	ENSG00000180900: SCRIB				ENSG00000128253: RFPL2
	ENSG00000181192: DHTKD1				ENSG00000128285: MCHR1
	ENSG00000181218: H2AW				ENSG00000128294: TPST2
	ENSG00000181234: TMEM132C				ENSG00000128394: APOBEC3F
	ENSG00000181449: SOX2				ENSG00000128513: POT1
	ENSG00000181544: FANCB				ENSG00000128581: IFT22
	ENSG00000181773: GPR3				ENSG00000128591: FLNC
	ENSG00000181896: ZNF101				ENSG00000128655: PDE11A
	ENSG00000181938: GINS3				ENSG00000128710: HOXD10
	ENSG00000182004: SNRPE				ENSG00000128739: SNRPN
	ENSG00000182010: RTKN2				ENSG00000128789: PSMG2
	ENSG00000182134: TDRKH				ENSG00000128886: ELL3
	ENSG00000182168: UNC5C				ENSG00000128918: ALDH1A2
	ENSG00000182173: TSEN54				ENSG00000129003: VPS13C
	ENSG00000182263: FIGN				ENSG00000129159: KCNC1
	ENSG00000182287: AP1S2				ENSG00000129353: SLC44A2
	ENSG00000182481: KPNA2				ENSG00000129521: EGLN3
	ENSG00000182628: SKA2				ENSG00000129538: RNASE1
	ENSG00000182957: SPATA13				ENSG00000129646: QRICH2
	ENSG00000182963: GJC1				ENSG00000129654: FOXJ1
	ENSG00000183044: ABAT				ENSG00000129657: SEC14L1
	ENSG00000183150: GPR19				ENSG00000129911: KLF16
	ENSG00000183248: PRR36				ENSG00000129946: SHC2
	ENSG00000183395: PMCH				ENSG00000130021: PUDP
	ENSG00000183598: H3C13				ENSG00000130038: CRACR2A
	ENSG00000183624: HMCES				ENSG00000130158: DOCK6
	ENSG00000183684: ALYREF				ENSG00000130227: XPO7
	ENSG00000183763: TRAIP				ENSG00000130254: SAFB2
	ENSG00000183814: LIN9				ENSG00000130300: PLVAP
	ENSG00000183850: ZNF730				ENSG00000130303: BST2
	ENSG00000183856: IQGAP3				ENSG00000130304: SLC27A1
	ENSG00000183943: PRKX				ENSG00000130311: DDA1
	ENSG00000184005: ST6GALNAC3				ENSG00000130382: MLLT1
	ENSG00000184207: PGP				ENSG00000130402: ACTN4
	ENSG00000184220: CMSS1				ENSG00000130433: CACNG6
	ENSG00000184221: OLIG1				ENSG00000130475: FCHO1
	ENSG00000184260: H2AC20				ENSG00000130479: MAP1S
	ENSG00000184270: H2AC21				ENSG00000130508: PXDN
	ENSG00000184357: H1-5				ENSG00000130511: SSBP4
	ENSG00000184445: KNTC1				ENSG00000130528: HRC
	ENSG00000184588: PDE4B				ENSG00000130584: ZBTB46
	ENSG00000184602: SNN				ENSG00000130638: ATXN10
	ENSG00000184635: ZNF93				ENSG00000130669: PAK4
	ENSG00000184661: CDCA2				ENSG00000130702: LAMA5
	ENSG00000184678: H2BC21				ENSG00000130703: OSBPL2
	ENSG00000184897: H1-10				ENSG00000130723: -
	ENSG00000184990: SIVA1				ENSG00000130856: ZNF236
	ENSG00000185130: H2BC13				ENSG00000130881: LRP3
	ENSG00000185262: UBALD2				ENSG00000130948: HSD17B3
	ENSG00000185453: ZSWIM9				ENSG00000130997: POLN
	ENSG00000185480: PARPBP				ENSG00000131016: AKAP12
	ENSG00000185664: PMEL				ENSG00000131061: ZNF341
	ENSG00000185730: ZNF696				ENSG00000131095: GFAP
	ENSG00000185909: KLHDC8B				ENSG00000131142: CCL25
	ENSG00000185986: -				ENSG00000131149: GSE1
	ENSG00000186193: SAPCD2				ENSG00000131188: PRR7
	ENSG00000186638: KIF24				ENSG00000131242: RAB11FIP4
	ENSG00000186871: ERCC6L				ENSG00000131323: TRAF3
	ENSG00000187605: TET3				ENSG00000131386: GALNT15
	ENSG00000187741: FANCA				ENSG00000131389: SLC6A6
	ENSG00000187772: LIN28B				ENSG00000131408: NR1H2
	ENSG00000187790: FANCM				ENSG00000131446: MGAT1
	ENSG00000187837: H1-2				ENSG00000131459: GFPT2
	ENSG00000187951: LOC100288637				ENSG00000131475: VPS25
	ENSG00000188290: HES4				ENSG00000131508: UBE2D2
	ENSG00000188322: SBK1				ENSG00000131584: ACAP3
	ENSG00000188467: SLC24A5				ENSG00000131626: PPFIA1
	ENSG00000188486: H2AX				ENSG00000131669: NINJ1
	ENSG00000188493: C19orf54				ENSG00000131686: CA6
	ENSG00000188529: SRSF10				ENSG00000131697: NPHP4
	ENSG00000188566: NDOR1				ENSG00000131711: MAP1B
	ENSG00000188760: TMEM198				ENSG00000131759: RARA
	ENSG00000188807: TMEM201				ENSG00000131981: LGALS3
	ENSG00000188985: -				ENSG00000132294: EFR3A
	ENSG00000189057: FAM111B				ENSG00000132321: IQCA1
	ENSG00000196081: ZNF724				ENSG00000132394: EEFSEC
	ENSG00000196172: ZNF681				ENSG00000132405: TBC1D14
	ENSG00000196233: LCOR				ENSG00000132432: SEC61G
	ENSG00000196247: ZNF107				ENSG00000132470: ITGB4
	ENSG00000196284: SUPT3H				ENSG00000132481: TRIM47
	ENSG00000196290: NIF3L1				ENSG00000132600: PRMT7
	ENSG00000196422: PPP1R26				ENSG00000132669: RIN2
	ENSG00000196440: ARMCX4				ENSG00000132676: DAP3
	ENSG00000196476: C20orf96				ENSG00000132749: TESMIN
	ENSG00000196510: ANAPC7				ENSG00000132821: VSTM2L
	ENSG00000196584: XRCC2				ENSG00000132849: PATJ
	ENSG00000196591: HDAC2				ENSG00000132874: SLC14A2
	ENSG00000196632: WNK3				ENSG00000132938: MTUS2
	ENSG00000196636: SDHAF3				ENSG00000132965: ALOX5AP
	ENSG00000196642: RABL6				ENSG00000133030: MPRIP
	ENSG00000196678: ERI2				ENSG00000133083: DCLK1
	ENSG00000196693: ZNF33B				ENSG00000133193: FAM104A
	ENSG00000196705: ZNF431				ENSG00000133195: SLC39A11
	ENSG00000196747: H2AC13				ENSG00000133243: BTBD2
	ENSG00000196756: SNHG17				ENSG00000133246: PRAM1
	ENSG00000196767: POU3F4				ENSG00000133265: HSPBP1
	ENSG00000196787: H2AC11				ENSG00000133315: MACROD1
	ENSG00000196812: ZSCAN16				ENSG00000133401: PDZD2
	ENSG00000196890: H2BU1				ENSG00000133424: LARGE1
	ENSG00000197020: ZNF100				ENSG00000133612: AGAP3
	ENSG00000197061: H4C3				ENSG00000133805: AMPD3
	ENSG00000197119: SLC25A29				ENSG00000133812: SBF2
	ENSG00000197124: ZNF682				ENSG00000133816: MICAL2
	ENSG00000197153: H3C12				ENSG00000133943: DGLUCY
	ENSG00000197238: H4C11				ENSG00000134013: LOXL2
	ENSG00000197283: SYNGAP1				ENSG00000134030: CTIF
	ENSG00000197299: BLM				ENSG00000134042: MRO
	ENSG00000197302: ZNF720				ENSG00000134070: IRAK2
	ENSG00000197372: ZNF675				ENSG00000134121: CHL1
	ENSG00000197451: HNRNPAB				ENSG00000134186: PRPF38B
	ENSG00000197753: LHFPL5				ENSG00000134215: VAV3
	ENSG00000197771: MCMBP				ENSG00000134245: WNT2B
	ENSG00000197813: -				ENSG00000134247: PTGFRN
	ENSG00000197903: H2BC12				ENSG00000134258: VTCN1
	ENSG00000198015: MRPL42				ENSG00000134324: LPIN1
	ENSG00000198039: ZNF273				ENSG00000134369: NAV1
	ENSG00000198056: PRIM1				ENSG00000134460: IL2RA
	ENSG00000198088: NUP62CL				ENSG00000134461: ANKRD16
	ENSG00000198168: SVIP				ENSG00000134490: TMEM241
	ENSG00000198221: -				ENSG00000134516: DOCK2
	ENSG00000198521: ZNF43				ENSG00000134531: EMP1
	ENSG00000198554: WDHD1				ENSG00000134571: MYBPC3
	ENSG00000198604: BAZ1A				ENSG00000134574: DDB2
	ENSG00000198719: DLL1				ENSG00000134588: USP26
	ENSG00000198720: ANKRD13B				ENSG00000134644: PUM1
	ENSG00000198780: FAM169A				ENSG00000134668: SPOCD1
	ENSG00000198824: CHAMP1				ENSG00000134769: DTNA
	ENSG00000198826: ARHGAP11A				ENSG00000134824: FADS2
	ENSG00000198830: HMGN2				ENSG00000134871: COL4A2
	ENSG00000198894: CIPC				ENSG00000134954: ETS1
	ENSG00000198901: PRC1				ENSG00000134982: APC
	ENSG00000198914: POU3F3				ENSG00000135052: GOLM1
	ENSG00000198919: DZIP3				ENSG00000135069: PSAT1
	ENSG00000198924: DCLRE1A				ENSG00000135108: FBXO21
	ENSG00000198929: NOS1AP				ENSG00000135185: TMEM243
	ENSG00000199377: RNU5F-1				ENSG00000135299: ANKRD6
	ENSG00000200169: -				ENSG00000135314: KHDC1
	ENSG00000200972: -				ENSG00000135341: MAP3K7
	ENSG00000201558: RNVU1-6				ENSG00000135362: PRR5L
	ENSG00000201699: -				ENSG00000135387: CAPRIN1
	ENSG00000201778: -				ENSG00000135390: ATP5MC2
	ENSG00000201801: -				ENSG00000135457: TFCP2
	ENSG00000203760: CENPW				ENSG00000135678: CPM
	ENSG00000203814: H2BC18				ENSG00000135709: KIAA0513
	ENSG00000203952: CCDC160				ENSG00000135736: CCDC102A
	ENSG00000204138: PHACTR4				ENSG00000135744: AGT
	ENSG00000204305: AGER				ENSG00000135824: RGS8
	ENSG00000204347: BTBD17				ENSG00000135835: KIAA1614
	ENSG00000204366: ZBTB12				ENSG00000135862: LAMC1
	ENSG00000204392: LSM2				ENSG00000135898: GPR55
	ENSG00000204519: ZNF551				ENSG00000135905: DOCK10
	ENSG00000204682: MIR1915HG				ENSG00000135916: ITM2C
	ENSG00000204764: RANBP17				ENSG00000135931: ARMC9
	ENSG00000204899: MZT1				ENSG00000135960: EDAR
	ENSG00000204991: SPIRE2				ENSG00000135966: TGFBRAP1
	ENSG00000205208: C4orf46				ENSG00000135973: GPR45
	ENSG00000205268: PDE7A				ENSG00000136002: ARHGEF4
	ENSG00000205414: -				ENSG00000136021: SCYL2
	ENSG00000205485: LOC100133091				ENSG00000136026: CKAP4
	ENSG00000205659: LIN52				ENSG00000136051: WASHC4
	ENSG00000205937: RNPS1				ENSG00000136059: VILL
	ENSG00000206028: -				ENSG00000136068: FLNB
	ENSG00000206053: JPT2				ENSG00000136110: CNMD
	ENSG00000206228: -				ENSG00000136147: PHF11
	ENSG00000206417: -				ENSG00000136158: SPRY2
	ENSG00000206527: HACD2				ENSG00000136160: EDNRB
	ENSG00000206688: -				ENSG00000136167: LCP1
	ENSG00000206920: -				ENSG00000136205: TNS3
	ENSG00000207137: -				ENSG00000136213: CHST12
	ENSG00000207460: -				ENSG00000136250: AOAH
	ENSG00000207554: MIR647				ENSG00000136273: HUS1
	ENSG00000207816: MIR124-2				ENSG00000136279: DBNL
	ENSG00000207955: -				ENSG00000136295: TTYH3
	ENSG00000208009: MIR130A				ENSG00000136379: ABHD17C
	ENSG00000211451: GNRHR2				ENSG00000136449: MYCBPAP
	ENSG00000212195: -				ENSG00000136643: RPS6KC1
	ENSG00000212396: -				ENSG00000136830: NIBAN2
	ENSG00000212440: -				ENSG00000136848: DAB2IP
	ENSG00000212694: LINC01089				ENSG00000136875: PRPF4
	ENSG00000213080: -				ENSG00000136895: GARNL3
	ENSG00000213096: ZNF254				ENSG00000136928: GABBR2
	ENSG00000213160: KLHL23; PHOSPHO2-KLHL23				ENSG00000136931: NR5A1
	ENSG00000213551: DNAJC9				ENSG00000136944: LMX1B
	ENSG00000213639: PPP1CB				ENSG00000137038: DMAC1
	ENSG00000213683: -				ENSG00000137055: PLAA
	ENSG00000213722: DDAH2				ENSG00000137073: UBAP2
	ENSG00000213988: ZNF90				ENSG00000137094: DNAJB5
	ENSG00000214022: REPIN1				ENSG00000137106: GRHPR
	ENSG00000214026: LOC107987373; MRPL23				ENSG00000137124: ALDH1B1
	ENSG00000214050: FBXO16				ENSG00000137266: SLC22A23
	ENSG00000214223: HNRNPA1P10				ENSG00000137274: BPHL
	ENSG00000214367: HAUS3				ENSG00000137460: FHDC1
	ENSG00000214425: -				ENSG00000137491: SLCO2B1
	ENSG00000214826: -				ENSG00000137492: THAP12
	ENSG00000215417: MIR17HG				ENSG00000137699: TRIM29
	ENSG00000215492: -				ENSG00000137764: MAP2K5
	ENSG00000215883: CYB5RL				ENSG00000137815: RTF1
	ENSG00000217624: -				ENSG00000137834: SMAD6
	ENSG00000218018: RBM38-AS1				ENSG00000137877: SPTBN5
	ENSG00000221817: PPP3CB-AS1				ENSG00000137948: BRDT
	ENSG00000221829: FANCG				ENSG00000137968: SLC44A5
	ENSG00000221988: PPT2				ENSG00000138029: HADHB
	ENSG00000222000: -				ENSG00000138031: ADCY3
	ENSG00000222046: DCDC2B				ENSG00000138036: DYNC2LI1
	ENSG00000222724: -				ENSG00000138080: EMILIN1
	ENSG00000223343: -				ENSG00000138095: LRPPRC
	ENSG00000223642: -				ENSG00000138119: MYOF
	ENSG00000223959: AFG3L1P				ENSG00000138162: TACC2
	ENSG00000224020: -				ENSG00000138166: DUSP5
	ENSG00000224093: -				ENSG00000138175: ARL3
	ENSG00000224328: MDC1-AS1				ENSG00000138316: ADAMTS14
	ENSG00000224411: -				ENSG00000138356: AOX1
	ENSG00000224420: ADM5				ENSG00000138613: APH1B
	ENSG00000224680: -				ENSG00000138622: HCN4
	ENSG00000224789: -				ENSG00000138653: NDST4
	ENSG00000224883: -				ENSG00000138688: KIAA1109
	ENSG00000224945: -				ENSG00000138759: FRAS1
	ENSG00000225205: -				ENSG00000138764: CCNG2
	ENSG00000225706: PTPRD-AS1				ENSG00000138795: LEF1
	ENSG00000226031: FGF13-AS1				ENSG00000138796: HADH
	ENSG00000226950: DANCR				ENSG00000138802: SEC24B
	ENSG00000226963: -				ENSG00000138835: RGS3
	ENSG00000227053: MUC12-AS1				ENSG00000139044: B4GALNT3
	ENSG00000227199: ST7-AS1				ENSG00000139151: PLCZ1
	ENSG00000227279: -				ENSG00000139173: TMEM117
	ENSG00000227407: -				ENSG00000139192: TAPBPL
	ENSG00000227470: -				ENSG00000139200: PIANP
	ENSG00000227640: SOX21-AS1				ENSG00000139223: ANP32D
	ENSG00000228109: MELTF-AS1				ENSG00000139287: TPH2
	ENSG00000228175: -				ENSG00000139292: LGR5
	ENSG00000228417: -				ENSG00000139354: GAS2L3
	ENSG00000228519: -				ENSG00000139549: DHH
	ENSG00000228544: CCDC183-AS1				ENSG00000139610: CELA1
	ENSG00000228620: -				ENSG00000139629: GALNT6
	ENSG00000228643: -				ENSG00000139668: WDFY2
	ENSG00000228663: -				ENSG00000139718: SETD1B
	ENSG00000228716: DHFR				ENSG00000139725: RHOF
	ENSG00000229047: -				ENSG00000139746: RBM26
	ENSG00000229152: -				ENSG00000139832: RAB20
	ENSG00000229257: -				ENSG00000139865: TTC6
	ENSG00000229327: -				ENSG00000139926: FRMD6
	ENSG00000229520: -				ENSG00000139974: SLC38A6
	ENSG00000229743: LINC01159				ENSG00000140009: ESR2
	ENSG00000229944: -				ENSG00000140015: KCNH5
	ENSG00000230185: -				ENSG00000140044: JDP2
	ENSG00000230286: -				ENSG00000140057: AK7
	ENSG00000230562: -				ENSG00000140090: SLC24A4
	ENSG00000230729: -				ENSG00000140368: PSTPIP1
	ENSG00000230747: -				ENSG00000140382: HMG20A
	ENSG00000231007: -				ENSG00000140416: TPM1
	ENSG00000231081: -				ENSG00000140443: IGF1R
	ENSG00000231304: SGO1-AS1; LOC101927829				ENSG00000140481: CCDC33
	ENSG00000231327: LINC01816				ENSG00000140538: NTRK3
	ENSG00000231864: -				ENSG00000140543: DET1
	ENSG00000232093: -				ENSG00000140577: CRTC3
	ENSG00000232335: -				ENSG00000140675: SLC5A2
	ENSG00000232445: -				ENSG00000140718: FTO
	ENSG00000232600: -				ENSG00000140795: MYLK3
	ENSG00000232640: -				ENSG00000140836: ZFHX3
	ENSG00000232682: -				ENSG00000140848: CPNE2
	ENSG00000232788: ITGA6-AS1				ENSG00000140943: MBTPS1
	ENSG00000232828: -				ENSG00000140945: CDH13
	ENSG00000232901: -				ENSG00000140950: MEAK7
	ENSG00000233073: -				ENSG00000140992: PDPK1
	ENSG00000233110: -				ENSG00000141052: MYOCD
	ENSG00000233237: LINC00472				ENSG00000141076: UTP4
	ENSG00000233247: -				ENSG00000141252: VPS53
	ENSG00000233514: -				ENSG00000141337: ARSG
	ENSG00000233589: -				ENSG00000141376: BCAS3
	ENSG00000233718: MYCNOS				ENSG00000141380: SS18
	ENSG00000233728: -				ENSG00000141391: PRELID3A
	ENSG00000233822: H2BC15				ENSG00000141431: ASXL3
	ENSG00000233825: -				ENSG00000141441: GAREM1
	ENSG00000233836: -				ENSG00000141447: OSBPL1A
	ENSG00000233875: -				ENSG00000141469: SLC14A1
	ENSG00000233932: CTXN2				ENSG00000141485: SLC13A5
	ENSG00000233966: -				ENSG00000141542: RAB40B
	ENSG00000234171: -				ENSG00000141556: TBCD
	ENSG00000234286: -				ENSG00000141564: RPTOR
	ENSG00000234432: LOC100129484				ENSG00000141568: FOXK2
	ENSG00000234685: -				ENSG00000141569: TRIM65
	ENSG00000234816: -				ENSG00000141574: SECTM1
	ENSG00000235351: -				ENSG00000141664: ZCCHC2
	ENSG00000235381: -				ENSG00000141668: CBLN2
	ENSG00000235447: -				ENSG00000141696: P3H4
	ENSG00000235449: -				ENSG00000141905: NFIC
	ENSG00000235499: -				ENSG00000141979: -
	ENSG00000235663: -				ENSG00000142156: COL6A1
	ENSG00000235748: -				ENSG00000142207: URB1
	ENSG00000235902: -				ENSG00000142449: FBN3
	ENSG00000236546: MYCL-AS1				ENSG00000142453: CARM1
	ENSG00000236733: -				ENSG00000142528: ZNF473
	ENSG00000236824: BCYRN1				ENSG00000142539: -
	ENSG00000236939: BAALC-AS2				ENSG00000142546: NOSIP
	ENSG00000237080: -				ENSG00000142552: RCN3
	ENSG00000237649: KIFC1				ENSG00000142599: RERE
	ENSG00000237976: -				ENSG00000142611: PRDM16
	ENSG00000238222: -				ENSG00000142621: FHAD1
	ENSG00000239218: -				ENSG00000142627: EPHA2
	ENSG00000239801: -				ENSG00000142733: MAP3K6
	ENSG00000239857: GET4				ENSG00000142765: SYTL1
	ENSG00000240409: -				ENSG00000142798: HSPG2
	ENSG00000240449: -				ENSG00000142856: ITGB3BP
	ENSG00000240694: PNMA2				ENSG00000142864: SERBP1
	ENSG00000241058: NSUN6				ENSG00000143006: DMRTB1
	ENSG00000241360: PDXP				ENSG00000143147: GPR161
	ENSG00000241634: -				ENSG00000143167: GPA33
	ENSG00000241697: TMEFF1				ENSG00000143199: ADCY10
	ENSG00000242259: C22orf39				ENSG00000143363: PRUNE1
	ENSG00000242265: PEG10				ENSG00000143375: CGN
	ENSG00000242540: -				ENSG00000143434: SEMA6C
	ENSG00000242615: -				ENSG00000143442: POGZ
	ENSG00000243679: -				ENSG00000143499: SMYD2
	ENSG00000244159: -				ENSG00000143554: SLC27A3
	ENSG00000244879: -				ENSG00000143603: KCNN3
	ENSG00000245105: A2M-AS1				ENSG00000143614: GATAD2B
	ENSG00000245322: -				ENSG00000143643: TTC13
	ENSG00000245958: SEPTIN7P14				ENSG00000143653: SCCPDH
	ENSG00000246763: RGMB-AS1				ENSG00000143669: LYST
	ENSG00000247081: LOC105369147				ENSG00000143742: SRP9
	ENSG00000247092: -				ENSG00000143768: LEFTY2
	ENSG00000247240: UBL7-DT				ENSG00000143772: ITPKB
	ENSG00000247626: MARS2				ENSG00000143776: CDC42BPA
	ENSG00000248583: -				ENSG00000143797: MBOAT2
	ENSG00000248676: -				ENSG00000143801: PSEN2
	ENSG00000249115: HAUS5				ENSG00000143816: WNT9A
	ENSG00000249492: -				ENSG00000143819: EPHX1
	ENSG00000249784: SCARNA22				ENSG00000143845: ETNK2
	ENSG00000250068: -				ENSG00000143869: GDF7
	ENSG00000250208: FZD10-AS1				ENSG00000143870: PDIA6
	ENSG00000250299: -				ENSG00000143878: RHOB
	ENSG00000250309: -				ENSG00000143891: GALM
	ENSG00000250479: CHCHD10				ENSG00000143919: CAMKMT
	ENSG00000250761: -				ENSG00000143921: ABCG8
	ENSG00000250838: -				ENSG00000143951: WDPCP
	ENSG00000250850: -				ENSG00000143952: VPS54
	ENSG00000250959: GLUD1P3				ENSG00000144040: SFXN5
	ENSG00000250993: -				ENSG00000144118: RALB
	ENSG00000251018: -				ENSG00000144218: AFF3
	ENSG00000251187: -				ENSG00000144233: AMMECR1L
	ENSG00000251196: -				ENSG00000144331: ZNF385B
	ENSG00000251630: -				ENSG00000144406: UNC80
	ENSG00000251867: -				ENSG00000144451: SPAG16
	ENSG00000251978: -				ENSG00000144455: SUMF1; LOC100130207
	ENSG00000252743: -				ENSG00000144460: NYAP2
	ENSG00000253174: -				ENSG00000144579: CTDSP1
	ENSG00000253194: -				ENSG00000144619: CNTN4
	ENSG00000253327: RAD21-AS1				ENSG00000144645: OSBPL10
	ENSG00000253445: -				ENSG00000144648: ACKR2
	ENSG00000253477: -				ENSG00000144711: IQSEC1
	ENSG00000253629: -				ENSG00000144724: PTPRG
	ENSG00000253809: -				ENSG00000144730: IL17RD
	ENSG00000253851: -				ENSG00000144749: LRIG1
	ENSG00000253878: -				ENSG00000145075: -
	ENSG00000254019: LOC105375787				ENSG00000145244: CORIN
	ENSG00000254138: -				ENSG00000145284: SCD5
	ENSG00000254208: -				ENSG00000145545: SRD5A1
	ENSG00000254429: -				ENSG00000145555: MYO10
	ENSG00000254528: -				ENSG00000145626: UGT3A1
	ENSG00000254602: -				ENSG00000145685: LHFPL2
	ENSG00000254662: -				ENSG00000145781: COMMD10
	ENSG00000254762: -				ENSG00000145808: ADAMTS19
	ENSG00000254846: -				ENSG00000145819: ARHGAP26
	ENSG00000254963: -				ENSG00000145920: CPLX2
	ENSG00000255031: -				ENSG00000145949: MYLK4
	ENSG00000255045: -				ENSG00000145975: FAM217A
	ENSG00000255118: -				ENSG00000145990: GFOD1
	ENSG00000255126: -				ENSG00000146192: FGD2
	ENSG00000255135: -				ENSG00000146242: TPBG
	ENSG00000255276: -				ENSG00000146243: IRAK1BP1
	ENSG00000255348: -				ENSG00000146433: TMEM181
	ENSG00000255717: SNHG1				ENSG00000146521: LINC01558
	ENSG00000255769: -				ENSG00000146540: C7orf50
	ENSG00000256304: -				ENSG00000146574: CCZ1B
	ENSG00000256663: -				ENSG00000146592: CREB5
	ENSG00000256673: -				ENSG00000146648: EGFR
	ENSG00000256742: -				ENSG00000146776: ATXN7L1
	ENSG00000256879: -				ENSG00000146826: TRAPPC14
	ENSG00000256928: -				ENSG00000146910: CNPY1
	ENSG00000257022: -				ENSG00000146950: SHROOM2
	ENSG00000257060: -				ENSG00000146966: DENND2A
	ENSG00000257093: DENND11				ENSG00000147010: SH3KBP1
	ENSG00000257096: -				ENSG00000147044: CASK
	ENSG00000257151: -				ENSG00000147100: SLC16A2
	ENSG00000257167: TMPO-AS1				ENSG00000147202: DIAPH2
	ENSG00000257270: -				ENSG00000147316: MCPH1
	ENSG00000257285: PRMT5-DT				ENSG00000147324: MFHAS1
	ENSG00000257647: -				ENSG00000147408: CSGALNACT1
	ENSG00000257711: LOC100505978				ENSG00000147439: BIN3
	ENSG00000257918: -				ENSG00000147457: CHMP7
	ENSG00000257953: -				ENSG00000147459: DOCK5
	ENSG00000258017: -				ENSG00000147488: ST18
	ENSG00000258048: -				ENSG00000147533: GOLGA7
	ENSG00000258297: -				ENSG00000147614: ATP6V0D2
	ENSG00000258441: LINC00641				ENSG00000147642: SYBU
	ENSG00000258498: DIO3OS				ENSG00000147799: ARHGAP39
	ENSG00000258504: -				ENSG00000147912: FBXO10
	ENSG00000258554: -				ENSG00000148053: NTRK2
	ENSG00000258631: -				ENSG00000148120: AOPEP
	ENSG00000258725: PRC1-AS1				ENSG00000148123: PLPPR1
	ENSG00000258749: -				ENSG00000148180: GSN
	ENSG00000258815: -				ENSG00000148358: GPR107
	ENSG00000258900: -				ENSG00000148396: SEC16A
	ENSG00000258985: -				ENSG00000148400: NOTCH1
	ENSG00000259007: -				ENSG00000148411: NACC2
	ENSG00000259172: -				ENSG00000148468: FAM171A1
	ENSG00000259175: LOC101929586				ENSG00000148498: PARD3
	ENSG00000259180: -				ENSG00000148655: LRMDA
	ENSG00000259291: ZNF710-AS1				ENSG00000148672: GLUD1
	ENSG00000259429: UBE2Q2P2				ENSG00000148700: ADD3
	ENSG00000259603: -				ENSG00000148719: DNAJB12
	ENSG00000259678: -				ENSG00000148737: TCF7L2
	ENSG00000259700: -				ENSG00000148814: LRRC27
	ENSG00000259781: -				ENSG00000148842: CNNM2
	ENSG00000259884: -				ENSG00000148908: RGS10
	ENSG00000259887: FIGNL2-DT				ENSG00000148948: LRRC4C
	ENSG00000259952: -				ENSG00000149021: SCGB1A1
	ENSG00000260000: -				ENSG00000149090: PAMR1
	ENSG00000260257: -				ENSG00000149115: TNKS1BP1
	ENSG00000260279: LOC105371414				ENSG00000149187: CELF1
	ENSG00000260290: -				ENSG00000149256: TENM4
	ENSG00000260400: -				ENSG00000149257: SERPINH1
	ENSG00000260708: -				ENSG00000149294: NCAM1
	ENSG00000260727: -				ENSG00000149328: GLB1L2
	ENSG00000260874: LOC105371050				ENSG00000149403: GRIK4
	ENSG00000261265: -				ENSG00000149499: EML3
	ENSG00000261266: -				ENSG00000149564: ESAM
	ENSG00000261308: FIGNL2				ENSG00000149571: KIRREL3
	ENSG00000261312: -				ENSG00000149639: SOGA1
	ENSG00000261393: -				ENSG00000149716: LTO1
	ENSG00000261532: -				ENSG00000149922: TBX6
	ENSG00000261586: -				ENSG00000149930: TAOK2
	ENSG00000261762: -				ENSG00000149948: HMGA2
	ENSG00000261822: -				ENSG00000149972: CNTN5
	ENSG00000262202: -				ENSG00000150051: MKX
	ENSG00000262619: -				ENSG00000150175: -
	ENSG00000262877: -				ENSG00000150275: PCDH15
	ENSG00000263414: MIR3187				ENSG00000150394: CDH8
	ENSG00000263731: -				ENSG00000150403: TMCO3
	ENSG00000263859: -				ENSG00000150457: LATS2
	ENSG00000264112: -				ENSG00000150471: ADGRL3
	ENSG00000264364: DYNLL2				ENSG00000150510: FAM124A
	ENSG00000265008: -				ENSG00000150527: MIA2
	ENSG00000265287: -				ENSG00000150556: LYPD6B
	ENSG00000265334: -				ENSG00000150672: DLG2
	ENSG00000265393: -				ENSG00000150760: DOCK1
	ENSG00000265415: -				ENSG00000150867: PIP4K2A
	ENSG00000265474: -				ENSG00000150873: C2orf50
	ENSG00000266036: -				ENSG00000151005: TKTL2
	ENSG00000266245: MIR4644				ENSG00000151014: NOCT
	ENSG00000266325: MIR3665				ENSG00000151067: CACNA1C
	ENSG00000266642: -				ENSG00000151117: TMEM86A
	ENSG00000266709: -				ENSG00000151208: DLG5
	ENSG00000267041: ZNF850				ENSG00000151240: DIP2C
	ENSG00000267100: ILF3-DT				ENSG00000151322: NPAS3
	ENSG00000267102: -				ENSG00000151348: EXT2
	ENSG00000267122: -				ENSG00000151376: ME3
	ENSG00000267226: MALT1-AS1				ENSG00000151379: MSGN1
	ENSG00000267255: -				ENSG00000151388: ADAMTS12
	ENSG00000267257: -				ENSG00000151461: UPF2
	ENSG00000267282: -				ENSG00000151468: CCDC3
	ENSG00000267317: -				ENSG00000151474: FRMD4A
	ENSG00000267321: -				ENSG00000151491: EPS8
	ENSG00000267356: -				ENSG00000151532: VTI1A
	ENSG00000267383: -				ENSG00000151572: ANO4
	ENSG00000267576: -				ENSG00000151623: NR3C2
	ENSG00000267648: -				ENSG00000151651: ADAM8
	ENSG00000267705: -				ENSG00000151693: ASAP2
	ENSG00000267886: -				ENSG00000151718: WWC2
	ENSG00000268120: -				ENSG00000151743: AMN1
	ENSG00000268357: -				ENSG00000151778: SERP2
	ENSG00000268636: -				ENSG00000151779: NBAS
	ENSG00000268677: -				ENSG00000151789: ZNF385D
	ENSG00000268729: -				ENSG00000151846: PABPC3
	ENSG00000269176: -				ENSG00000151892: GFRA1
	ENSG00000269343: ZNF587B				ENSG00000151893: CACUL1
	ENSG00000269376: -				ENSG00000151914: DST
	ENSG00000269416: LINC01224				ENSG00000151952: TMEM132D
	ENSG00000269534: -				ENSG00000152049: KCNE4
	ENSG00000269600: -				ENSG00000152061: RABGAP1L
	ENSG00000269813: -				ENSG00000152104: PTPN14
	ENSG00000269837: -				ENSG00000152213: ARL11
	ENSG00000269846: -				ENSG00000152229: PSTPIP2
	ENSG00000269993: -				ENSG00000152242: C18orf25
	ENSG00000270019: -				ENSG00000152284: TCF7L1
	ENSG00000270094: -				ENSG00000152377: SPOCK1
	ENSG00000270419: CAHM				ENSG00000152382: TADA1
	ENSG00000270722: -				ENSG00000152402: GUCY1A2
	ENSG00000270820: -				ENSG00000152484: USP12
	ENSG00000270871: -				ENSG00000152582: SPEF2
	ENSG00000270885: RASL10B				ENSG00000152767: FARP1
	ENSG00000270919: -				ENSG00000152977: ZIC1
	ENSG00000271155: -				ENSG00000153046: CDYL
	ENSG00000271360: USP6NL-AS1				ENSG00000153093: ACOXL
	ENSG00000271452: -				ENSG00000153162: BMP6
	ENSG00000271524: -				ENSG00000153179: RASSF3
	ENSG00000271781: -				ENSG00000153208: MERTK
	ENSG00000271830: -				ENSG00000153233: PTPRR
	ENSG00000271980: -				ENSG00000153234: NR4A2
	ENSG00000272143: FGF14-AS2				ENSG00000153283: CD96
	ENSG00000272163: -				ENSG00000153292: ADGRF1
	ENSG00000272195: -				ENSG00000153317: ASAP1
	ENSG00000272196: H2AC19				ENSG00000153339: TRAPPC8
	ENSG00000272398: CD24				ENSG00000153363: -
	ENSG00000272457: -				ENSG00000153498: SPACA7
	ENSG00000272817: -				ENSG00000153707: PTPRD
	ENSG00000272849: -				ENSG00000153814: JAZF1
	ENSG00000272910: -				ENSG00000153815: CMIP
	ENSG00000273138: -				ENSG00000153820: SPHKAP
	ENSG00000273338: -				ENSG00000153944: MSI2
	ENSG00000273344: PAXIP1-DT				ENSG00000153956: CACNA2D1
	ENSG00000273542: H4C12				ENSG00000153976: HS3ST3A1
	ENSG00000273727: -				ENSG00000154025: SLC5A10
	ENSG00000273802: H2BC8				ENSG00000154102: C16orf74
	ENSG00000273891: -				ENSG00000154122: ANKH
	ENSG00000273983: H3C8				ENSG00000154217: PITPNC1
	ENSG00000274259: -				ENSG00000154229: PRKCA
	ENSG00000274267: -				ENSG00000154237: LRRK1
	ENSG00000274276: CBSL				ENSG00000154240: CEP112
	ENSG00000274290: H2BC6				ENSG00000154274: C4orf19
	ENSG00000274292: -				ENSG00000154309: DISP1
	ENSG00000274428: -				ENSG00000154342: WNT3A
	ENSG00000274594: -				ENSG00000154358: OBSCN
	ENSG00000274602: PI4KAP1				ENSG00000154447: SH3RF1
	ENSG00000274641: H2BC17				ENSG00000154493: C10orf90
	ENSG00000274750: H3C6				ENSG00000154589: LY96
	ENSG00000274997: H2AC12				ENSG00000154654: NCAM2
	ENSG00000275004: ZNF280B				ENSG00000154678: PDE1C
	ENSG00000275126: H4C13				ENSG00000154764: WNT7A
	ENSG00000275221: H2AC15				ENSG00000154814: OXNAD1
	ENSG00000275291: -				ENSG00000154822: PLCL2
	ENSG00000275713: H2BC9				ENSG00000154856: APCDD1
	ENSG00000275714: H3C1				ENSG00000154864: PIEZO2
	ENSG00000275807: -				ENSG00000154917: RAB6B
	ENSG00000275857: -				ENSG00000154928: EPHB1
	ENSG00000275966: -				ENSG00000154975: CA10
	ENSG00000276131: -				ENSG00000155034: FBXL18
	ENSG00000276170: -				ENSG00000155111: CDK19
	ENSG00000276180: H4C9				ENSG00000155158: TTC39B
	ENSG00000276234: TADA2A				ENSG00000155313: USP25
	ENSG00000276410: H2BC3				ENSG00000155366: RHOC
	ENSG00000276644: DACH1				ENSG00000155760: FZD7
	ENSG00000276903: H2AC16				ENSG00000155792: DEPTOR
	ENSG00000277053: GTF2IP1				ENSG00000155816: FMN2
	ENSG00000277075: H2AC8				ENSG00000155849: ELMO1
	ENSG00000277157: H4C4				ENSG00000155893: PXYLP1
	ENSG00000277224: H2BC7				ENSG00000155974: GRIP1
	ENSG00000277342: -				ENSG00000156011: PSD3
	ENSG00000277437: -				ENSG00000156219: ART3
	ENSG00000277462: ZNF670				ENSG00000156269: NAA11
	ENSG00000277534: -				ENSG00000156273: GRIK1-AS2; BACH1
	ENSG00000277586: NEFL				ENSG00000156284: CLDN8
	ENSG00000277775: H3C7				ENSG00000156299: TIAM1
	ENSG00000277873: -				ENSG00000156466: GDF6
	ENSG00000277913: -				ENSG00000156471: PTDSS1
	ENSG00000277918: -				ENSG00000156515: HK1
	ENSG00000278272: -				ENSG00000156574: NODAL
	ENSG00000278463: H2AC4				ENSG00000156709: AIFM1
	ENSG00000278588: H2BC10				ENSG00000156787: TBC1D31
	ENSG00000278635: -				ENSG00000156795: NTAQ1
	ENSG00000278637: H4C1				ENSG00000156804: FBXO32
	ENSG00000278677: H2AC17				ENSG00000156869: FRRS1
	ENSG00000278705: H4C2				ENSG00000156931: VPS8
	ENSG00000278828: H3C10				ENSG00000157005: SST
	ENSG00000279059: -				ENSG00000157077: ZFYVE9
	ENSG00000279117: -				ENSG00000157110: RBPMS
	ENSG00000279192: -				ENSG00000157152: SYN2
	ENSG00000279207: -				ENSG00000157193: LRP8
	ENSG00000279208: -				ENSG00000157216: SSBP3
	ENSG00000279342: -				ENSG00000157227: MMP14
	ENSG00000279348: -				ENSG00000157335: CLEC18C; CLEC18B
	ENSG00000279364: -				ENSG00000157350: ST3GAL2
	ENSG00000279569: -				ENSG00000157353: FCSK
	ENSG00000279636: LINC00216				ENSG00000157399: ARSL
	ENSG00000279673: -				ENSG00000157445: CACNA2D3
	ENSG00000279692: -				ENSG00000157450: RNF111
	ENSG00000280079: -				ENSG00000157540: DYRK1A
	ENSG00000280123: -				ENSG00000157542: KCNJ6
	ENSG00000280206: -				ENSG00000157570: TSPAN18
	ENSG00000280239: -				ENSG00000157617: C2CD2
	ENSG00000280634: THRIL				ENSG00000157637: SLC38A10
	ENSG00000280870: MIR325HG				ENSG00000157654: PALM2AKAP2
	ENSG00000281091: -				ENSG00000157800: SLC37A3
	ENSG00000282121: -				ENSG00000157837: SPPL3
	ENSG00000282381: -				ENSG00000157884: CIB4
	ENSG00000282418: -				ENSG00000157890: MEGF11
	ENSG00000283010: -				ENSG00000157933: SKI
	ENSG00000283585: -				ENSG00000157978: LDLRAP1
	ENSG00000283632: EXOC3L2				ENSG00000157985: AGAP1
	ENSG00000283638: -				ENSG00000158006: PAFAH2
	ENSG00000283647: -				ENSG00000158023: CFAP251
	ENSG00000284428: -				ENSG00000158062: UBXN11
	ENSG00000284654: -				ENSG00000158158: CNNM4
	ENSG00000284966: -				ENSG00000158169: FANCC
					ENSG00000158195: WASF2
					ENSG00000158296: SLC13A3
					ENSG00000158315: RHBDL2
					ENSG00000158352: SHROOM4
					ENSG00000158525: CPA5
					ENSG00000158545: ZC3H18
					ENSG00000158636: EMSY
					ENSG00000158691: ZSCAN12
					ENSG00000158710: TAGLN2
					ENSG00000158717: RNF166
					ENSG00000158887: MPZ
					ENSG00000158987: RAPGEF6
					ENSG00000159147: DONSON
					ENSG00000159176: CSRP1
					ENSG00000159208: CIART
					ENSG00000159267: HLCS
					ENSG00000159307: SCUBE1
					ENSG00000159335: PTMS
					ENSG00000159409: CELF3
					ENSG00000159588: CCDC17
					ENSG00000159685: CHCHD6
					ENSG00000159692: CTBP1
					ENSG00000159714: ZDHHC1
					ENSG00000159720: ATP6V0D1
					ENSG00000159784: FAM131B
					ENSG00000159788: RGS12
					ENSG00000159958: TNFRSF13C
					ENSG00000160007: ARHGAP35
					ENSG00000160111: CPAMD8
					ENSG00000160145: KALRN
					ENSG00000160191: PDE9A
					ENSG00000160202: CRYAA
					ENSG00000160216: AGPAT3
					ENSG00000160255: ITGB2
					ENSG00000160256: SLX9
					ENSG00000160271: RALGDS
					ENSG00000160282: FTCD
					ENSG00000160285: LSS
					ENSG00000160307: S100B
					ENSG00000160310: PRMT2
					ENSG00000160349: LCN1
					ENSG00000160360: GPSM1
					ENSG00000160410: SHKBP1
					ENSG00000160539: PLPP7
					ENSG00000160563: MED27
					ENSG00000160683: CXCR5
					ENSG00000160712: IL6R
					ENSG00000160746: ANO10
					ENSG00000160767: FAM189B
					ENSG00000160803: UBQLN4
					ENSG00000160951: PTGER1
					ENSG00000160959: LRRC14
					ENSG00000160991: ORAI2
					ENSG00000161011: SQSTM1
					ENSG00000161082: CELF5
					ENSG00000161132: -
					ENSG00000161217: PCYT1A
					ENSG00000161544: CYGB
					ENSG00000161558: TMEM143
					ENSG00000161677: JOSD2
					ENSG00000161681: SHANK1
					ENSG00000161835: TAMALIN
					ENSG00000161888: SPC24
					ENSG00000161896: IP6K3
					ENSG00000161973: CCDC42
					ENSG00000161996: WDR90
					ENSG00000162104: ADCY9
					ENSG00000162174: ASRGL1
					ENSG00000162244: RPL29
					ENSG00000162337: LRP5
					ENSG00000162344: FGF19
					ENSG00000162378: ZYG11B
					ENSG00000162383: SLC1A7
					ENSG00000162390: ACOT11
					ENSG00000162433: AK4
					ENSG00000162482: AKR7A3
					ENSG00000162493: PDPN
					ENSG00000162511: LAPTM5
					ENSG00000162551: ALPL
					ENSG00000162552: WNT4
					ENSG00000162585: FAAP20
					ENSG00000162591: MEGF6
					ENSG00000162604: TM2D1
					ENSG00000162631: NTNG1
					ENSG00000162669: HFM1
					ENSG00000162711: NLRP3
					ENSG00000162728: KCNJ9
					ENSG00000162736: NCSTN
					ENSG00000162755: KLHDC9
					ENSG00000162772: ATF3
					ENSG00000162836: ACP6
					ENSG00000162849: KIF26B
					ENSG00000162869: PPP1R21
					ENSG00000162873: KLHDC8A
					ENSG00000162882: HAAO
					ENSG00000162889: MAPKAPK2
					ENSG00000162946: DISC1
					ENSG00000162980: ARL5A
					ENSG00000162997: PRORSD1P
					ENSG00000162998: FRZB
					ENSG00000163009: -
					ENSG00000163013: FBXO41
					ENSG00000163032: VSNL1
					ENSG00000163075: CFAP221
					ENSG00000163110: PDLIM5
					ENSG00000163116: STPG2
					ENSG00000163121: NEURL3
					ENSG00000163138: PACRGL
					ENSG00000163171: CDC42EP3
					ENSG00000163288: GABRB1
					ENSG00000163297: ANTXR2
					ENSG00000163376: KBTBD8
					ENSG00000163412: EIF4E3
					ENSG00000163421: PROK2
					ENSG00000163430: FSTL1
					ENSG00000163431: LMOD1
					ENSG00000163453: IGFBP7
					ENSG00000163491: NEK10
					ENSG00000163510: CWC22
					ENSG00000163531: NFASC
					ENSG00000163541: SUCLG1
					ENSG00000163558: PRKCI
					ENSG00000163637: PRICKLE2
					ENSG00000163702: IL17RC
					ENSG00000163710: PCOLCE2
					ENSG00000163749: CCDC158
					ENSG00000163788: SNRK
					ENSG00000163803: PLB1
					ENSG00000163811: WDR43
					ENSG00000163832: ELP6
					ENSG00000163866: SMIM12
					ENSG00000163870: TPRA1
					ENSG00000163874: ZC3H12A
					ENSG00000163902: RPN1
					ENSG00000163913: IFT122
					ENSG00000163933: RFT1
					ENSG00000163958: ZDHHC19
					ENSG00000163959: SLC51A
					ENSG00000163975: MELTF
					ENSG00000164051: CCDC51
					ENSG00000164086: DUSP7
					ENSG00000164107: HAND2
					ENSG00000164236: ANKRD33B
					ENSG00000164251: F2RL1
					ENSG00000164270: HTR4
					ENSG00000164300: SERINC5
					ENSG00000164305: CASP3
					ENSG00000164329: TENT2
					ENSG00000164366: CCDC127
					ENSG00000164402: SEPTIN8
					ENSG00000164418: GRIK2
					ENSG00000164438: TLX3
					ENSG00000164442: CITED2
					ENSG00000164494: PDSS2
					ENSG00000164556: FAM183BP
					ENSG00000164588: HCN1
					ENSG00000164603: BMT2
					ENSG00000164627: KIF6
					ENSG00000164674: SYTL3
					ENSG00000164684: ZNF704
					ENSG00000164713: BRI3
					ENSG00000164715: LMTK2
					ENSG00000164749: HNF4G
					ENSG00000164808: SPIDR
					ENSG00000164828: SUN1
					ENSG00000164853: UNCX
					ENSG00000164855: TMEM184A
					ENSG00000164889: SLC4A2
					ENSG00000164897: TMUB1
					ENSG00000164916: FOXK1
					ENSG00000164933: SLC25A32
					ENSG00000164951: PDP1
					ENSG00000164970: FAM219A
					ENSG00000164989: CCDC171
					ENSG00000165006: UBAP1
					ENSG00000165105: RASEF
					ENSG00000165194: PCDH19
					ENSG00000165233: CARD19
					ENSG00000165300: SLITRK5
					ENSG00000165323: FAT3
					ENSG00000165424: ZCCHC24
					ENSG00000165496: RPL10L
					ENSG00000165527: ARF6
					ENSG00000165623: UCMA
					ENSG00000165626: BEND7
					ENSG00000165671: NSD1
					ENSG00000165689: ENTR1
					ENSG00000165695: AK8
					ENSG00000165730: STOX1
					ENSG00000165733: BMS1
					ENSG00000165752: STK32C
					ENSG00000165757: JCAD
					ENSG00000165794: SLC39A2
					ENSG00000165801: ARHGEF40
					ENSG00000165863: C10orf82
					ENSG00000165868: HSPA12A
					ENSG00000165899: OTOGL
					ENSG00000165912: PACSIN3
					ENSG00000165914: TTC7B
					ENSG00000165915: SLC39A13
					ENSG00000165917: RAPSN
					ENSG00000165923: AGBL2
					ENSG00000165959: CLMN
					ENSG00000166002: SMCO4
					ENSG00000166016: ABTB2
					ENSG00000166069: TMCO5A
					ENSG00000166123: GPT2
					ENSG00000166135: HIF1AN
					ENSG00000166166: TRMT61A
					ENSG00000166171: DPCD
					ENSG00000166228: PCBD1
					ENSG00000166257: SCN3B
					ENSG00000166263: STXBP4
					ENSG00000166266: CUL5
					ENSG00000166268: MYRFL
					ENSG00000166292: TMEM100
					ENSG00000166323: C11orf65
					ENSG00000166326: TRIM44
					ENSG00000166329: CCDC182
					ENSG00000166341: DCHS1
					ENSG00000166347: CYB5A
					ENSG00000166377: ATP9B
					ENSG00000166394: CYB5R2
					ENSG00000166407: LMO1
					ENSG00000166415: WDR72
					ENSG00000166473: PKD1L2
					ENSG00000166482: MFAP4
					ENSG00000166558: SLC38A8
					ENSG00000166579: NDEL1
					ENSG00000166589: CDH16
					ENSG00000166619: BLCAP
					ENSG00000166736: HTR3A
					ENSG00000166823: MESP1
					ENSG00000166833: NAV2
					ENSG00000166924: NYAP1
					ENSG00000166925: TSC22D4
					ENSG00000166949: SMAD3
					ENSG00000166960: CCDC178
					ENSG00000166979: EVA1C
					ENSG00000167100: SAMD14
					ENSG00000167105: TMEM92
					ENSG00000167106: FAM102A
					ENSG00000167118: URM1
					ENSG00000167123: CERCAM
					ENSG00000167139: TBC1D21
					ENSG00000167157: PRRX2
					ENSG00000167182: SP2
					ENSG00000167264: DUS2
					ENSG00000167291: TBC1D16
					ENSG00000167306: MYO5B
					ENSG00000167414: GNG8
					ENSG00000167483: NIBAN3
					ENSG00000167491: GATAD2A
					ENSG00000167508: MVD
					ENSG00000167522: ANKRD11
					ENSG00000167525: PROCA1
					ENSG00000167526: RPL13
					ENSG00000167580: AQP2
					ENSG00000167608: TMC4
					ENSG00000167617: CDC42EP5
					ENSG00000167632: TRAPPC9
					ENSG00000167642: SPINT2
					ENSG00000167664: TMIGD2
					ENSG00000167695: TLCD3A
					ENSG00000167703: SLC43A2
					ENSG00000167723: TRPV3
					ENSG00000167741: GGT6
					ENSG00000167770: OTUB1
					ENSG00000167774: -
					ENSG00000167840: ZNF232
					ENSG00000167964: RAB26
					ENSG00000167971: CASKIN1
					ENSG00000167977: KCTD5
					ENSG00000167984: NLRC3
					ENSG00000167992: VWCE
					ENSG00000168010: ATG16L2
					ENSG00000168016: TRANK1
					ENSG00000168038: ULK4
					ENSG00000168056: LTBP3
					ENSG00000168071: CCDC88B
					ENSG00000168090: COPS6
					ENSG00000168263: KCNV2
					ENSG00000168268: NT5DC2
					ENSG00000168306: ACOX2
					ENSG00000168309: FAM107A
					ENSG00000168350: DEGS2
					ENSG00000168405: -
					ENSG00000168461: RAB31
					ENSG00000168502: MTCL1
					ENSG00000168530: MYL1
					ENSG00000168575: SLC20A2
					ENSG00000168615: ADAM9
					ENSG00000168658: VWA3B
					ENSG00000168671: UGT3A2
					ENSG00000168675: LDLRAD4
					ENSG00000168702: LRP1B
					ENSG00000168754: FAM178B
					ENSG00000168765: GSTM4
					ENSG00000168806: LCMT2
					ENSG00000168813: ZNF507
					ENSG00000168843: FSTL5
					ENSG00000168878: SFTPB
					ENSG00000168916: ZNF608
					ENSG00000168924: LETM1
					ENSG00000168952: STXBP6
					ENSG00000169047: IRS1
					ENSG00000169071: ROR2
					ENSG00000169084: DHRSX
					ENSG00000169085: VXN
					ENSG00000169093: ASMTL
					ENSG00000169105: CHST14
					ENSG00000169118: CSNK1G1
					ENSG00000169129: AFAP1L2
					ENSG00000169169: CPT1C
					ENSG00000169180: XPO6
					ENSG00000169220: RGS14
					ENSG00000169239: CA5B
					ENSG00000169242: EFNA1
					ENSG00000169255: B3GALNT1
					ENSG00000169282: KCNAB1
					ENSG00000169314: C22orf15
					ENSG00000169398: PTK2
					ENSG00000169410: PTPN9
					ENSG00000169436: COL22A1
					ENSG00000169499: PLEKHA2
					ENSG00000169515: CCDC8
					ENSG00000169519: METTL15
					ENSG00000169554: ZEB2
					ENSG00000169562: GJB1
					ENSG00000169629: RGPD8
					ENSG00000169641: LUZP1
					ENSG00000169660: HEXD
					ENSG00000169696: ASPSCR1
					ENSG00000169710: FASN
					ENSG00000169744: LDB2
					ENSG00000169777: TAS2R1
					ENSG00000169814: BTD
					ENSG00000169851: PCDH7
					ENSG00000169855: ROBO1
					ENSG00000169902: TPST1
					ENSG00000169926: KLF13
					ENSG00000169992: NLGN2
					ENSG00000169994: MYO7B
					ENSG00000170044: ZPLD1
					ENSG00000170049: KCNAB3
					ENSG00000170142: UBE2E1
					ENSG00000170153: RNF150
					ENSG00000170190: SLC16A5
					ENSG00000170234: PWWP2A
					ENSG00000170262: MRAP
					ENSG00000170266: GLB1
					ENSG00000170290: SLN
					ENSG00000170293: CMTM8
					ENSG00000170324: FRMPD2
					ENSG00000170382: LRRN2
					ENSG00000170430: MGMT
					ENSG00000170485: NPAS2
					ENSG00000170516: COX7B2
					ENSG00000170525: PFKFB3
					ENSG00000170537: TMC7
					ENSG00000170542: SERPINB9
					ENSG00000170827: -
					ENSG00000170915: PAQR8
					ENSG00000171004: HS6ST2
					ENSG00000171016: PYGO1
					ENSG00000171044: XKR6
					ENSG00000171067: C11orf24
					ENSG00000171115: GIMAP8
					ENSG00000171119: NRTN
					ENSG00000171219: CDC42BPG
					ENSG00000171224: FAM241B
					ENSG00000171243: SOSTDC1
					ENSG00000171246: NPTX1
					ENSG00000171298: GAA
					ENSG00000171303: KCNK3
					ENSG00000171310: CHST11
					ENSG00000171385: KCND3
					ENSG00000171448: ZBTB26
					ENSG00000171488: LRRC8C
					ENSG00000171587: DSCAM
					ENSG00000171595: DNAI2
					ENSG00000171604: CXXC5
					ENSG00000171621: SPSB1
					ENSG00000171631: P2RY6
					ENSG00000171680: PLEKHG5
					ENSG00000171723: GPHN
					ENSG00000171735: CAMTA1
					ENSG00000171794: UTF1
					ENSG00000171804: WDR87
					ENSG00000171840: NINJ2
					ENSG00000171853: TRAPPC12
					ENSG00000171914: TLN2
					ENSG00000171970: ZNF57
					ENSG00000171988: JMJD1C
					ENSG00000171992: SYNPO
					ENSG00000172116: CD8B
					ENSG00000172159: FRMD3
					ENSG00000172164: SNTB1
					ENSG00000172250: SERHL
					ENSG00000172260: NEGR1
					ENSG00000172264: MACROD2
					ENSG00000172296: SPTLC3
					ENSG00000172456: FGGY
					ENSG00000172458: IL17D
					ENSG00000172497: ACOT12
					ENSG00000172530: BANP
					ENSG00000172531: PPP1CA
					ENSG00000172578: KLHL6
					ENSG00000172613: RAD9A
					ENSG00000172673: THEMIS
					ENSG00000172738: TMEM217
					ENSG00000172780: RAB43
					ENSG00000172794: RAB37
					ENSG00000172830: SSH3
					ENSG00000172889: EGFL7
					ENSG00000172890: NADSYN1
					ENSG00000172965: MIR4435-2HG
					ENSG00000172985: SH3RF3
					ENSG00000172992: DCAKD
					ENSG00000173020: GRK2
					ENSG00000173040: EVC2
					ENSG00000173064: HECTD4
					ENSG00000173120: KDM2A
					ENSG00000173157: ADAMTS20
					ENSG00000173200: PARP15
					ENSG00000173269: MMRN2
					ENSG00000173272: MZT2A
					ENSG00000173276: ZBTB21
					ENSG00000173442: EHBP1L1
					ENSG00000173456: RNF26
					ENSG00000173546: CSPG4
					ENSG00000173614: NMNAT1
					ENSG00000173699: SPATA3
					ENSG00000173706: HEG1
					ENSG00000173714: WFIKKN2
					ENSG00000173727: -
					ENSG00000173728: C1orf100
					ENSG00000173801: JUP
					ENSG00000173812: EIF1
					ENSG00000173821: RNF213
					ENSG00000173825: TIGD3
					ENSG00000173838: MARCHF10
					ENSG00000173898: SPTBN2
					ENSG00000173950: XXYLT1
					ENSG00000173960: UBXN2A
					ENSG00000173991: TCAP
					ENSG00000174013: FBXO45
					ENSG00000174145: NWD2
					ENSG00000174197: MGA
					ENSG00000174373: RALGAPA1
					ENSG00000174408: -
					ENSG00000174417: TRHR
					ENSG00000174418: -
					ENSG00000174473: GALNTL6
					ENSG00000174502: SLC26A9
					ENSG00000174599: TRAM1L1
					ENSG00000174600: CMKLR1
					ENSG00000174628: IQCK
					ENSG00000174776: WDR49
					ENSG00000174796: THAP6
					ENSG00000174915: PTDSS2
					ENSG00000174945: AMZ1
					ENSG00000174963: ZIC4
					ENSG00000174982: OR4S2
					ENSG00000174992: ZG16
					ENSG00000174996: KLC2
					ENSG00000175029: CTBP2
					ENSG00000175048: ZDHHC14
					ENSG00000175115: PACS1
					ENSG00000175155: YPEL2
					ENSG00000175161: CADM2
					ENSG00000175170: -
					ENSG00000175198: PCCA
					ENSG00000175215: CTDSP2
					ENSG00000175220: ARHGAP1
					ENSG00000175262: C1orf127
					ENSG00000175287: PHYHD1
					ENSG00000175344: CHRNA7
					ENSG00000175497: DPP10
					ENSG00000175514: GPR152
					ENSG00000175591: P2RY2
					ENSG00000175600: SUGCT
					ENSG00000175611: LINC00476
					ENSG00000175697: GPR156
					ENSG00000175711: B3GNTL1
					ENSG00000175727: MLXIP
					ENSG00000175728: LINC02873
					ENSG00000175745: NR2F1
					ENSG00000175785: PRIMA1
					ENSG00000175792: RUVBL1
					ENSG00000175806: MSRA
					ENSG00000175866: BAIAP2
					ENSG00000175894: TSPEAR
					ENSG00000175920: DOK7
					ENSG00000175931: UBE2O
					ENSG00000176076: KCNE5
					ENSG00000176083: ZNF683
					ENSG00000176092: CRYBG2
					ENSG00000176095: IP6K1
					ENSG00000176155: CCDC57
					ENSG00000176171: BNIP3
					ENSG00000176182: MYPOP
					ENSG00000176273: SLC35G1
					ENSG00000176293: ZNF135
					ENSG00000176463: SLCO3A1
					ENSG00000176472: ZNF575
					ENSG00000176473: WDR25
					ENSG00000176531: PHLDB3
					ENSG00000176595: KBTBD11
					ENSG00000176715: ACSF3
					ENSG00000176720: BOK
					ENSG00000176788: BASP1
					ENSG00000176882: -
					ENSG00000176909: MAMSTR
					ENSG00000176956: LY6H
					ENSG00000176973: FAM89B
					ENSG00000177030: DEAF1
					ENSG00000177051: FBXO46
					ENSG00000177103: DSCAML1
					ENSG00000177106: EPS8L2
					ENSG00000177119: ANO6
					ENSG00000177133: PRDM16-DT
					ENSG00000177138: FAM9B
					ENSG00000177169: ULK1
					ENSG00000177272: KCNA3
					ENSG00000177283: FZD8
					ENSG00000177294: FBXO39
					ENSG00000177301: KCNA2
					ENSG00000177311: ZBTB38
					ENSG00000177338: -
					ENSG00000177359: -
					ENSG00000177374: HIC1
					ENSG00000177383: MAGEF1
					ENSG00000177426: TGIF1
					ENSG00000177463: NR2C2
					ENSG00000177548: RABEP2
					ENSG00000177565: TBL1XR1
					ENSG00000177614: PGBD5
					ENSG00000177663: IL17RA
					ENSG00000177673: TEX44
					ENSG00000177694: NAALADL2
					ENSG00000177731: FLII
					ENSG00000177738: LOC648987
					ENSG00000177788: LOC105373159
					ENSG00000177822: -
					ENSG00000177938: CAPZA3
					ENSG00000178031: ADAMTSL1
					ENSG00000178055: PRSS42P
					ENSG00000178104: PDE4DIP
					ENSG00000178127: NDUFV2
					ENSG00000178175: ZNF366
					ENSG00000178199: ZC3H12D
					ENSG00000178235: SLITRK1
					ENSG00000178297: TMPRSS9
					ENSG00000178385: PLEKHM3
					ENSG00000178503: -
					ENSG00000178522: AMBN
					ENSG00000178573: MAF
					ENSG00000178607: ERN1
					ENSG00000178636: -
					ENSG00000178645: C10orf53
					ENSG00000178662: CSRNP3
					ENSG00000178694: NSUN3
					ENSG00000178722: C5orf64
					ENSG00000178741: COX5A
					ENSG00000178764: ZHX2
					ENSG00000178772: CPN2
					ENSG00000178803: ADORA2A-AS1
					ENSG00000178814: OPLAH
					ENSG00000178821: TMEM52
					ENSG00000178852: EFCAB13
[truncated: 2,154 more rows]
