# Supplementary material for: Injured inflammatory environment overrides the TET2 shaped epigenetic landscape of pluripotent stem cell derived human neural stem cells
Source: Sci Rep. 2024 Oct 24;14:25186. doi: 10.1038/s41598-024-75689-3 (PMC11502794; doi:10.1038/s41598-024-75689-3)
Supplement: Supplementary file 3 — Supplementary Infomation 3. [file 41598_2024_75689_MOESM3_ESM.xlsx]

## Sheet: Glial-M7 DM
Supplementary Table S3/Tab1. Transcription factor genes were detected in Glial-M7 after 14 days of in vitro differentiation under normal neural differentiation media (DM) as significant by pairwise analysis of differential analysis for RRBS (5mC) and RRHP(5hmC) for and between Glial-M7 and Neural-M28 as described in the manuscript. Pattern numbers are from Fig. 6e, f.
In vitro differentiation	Pattern # from Fig.6G	TF
UnTrackable (UnT-Undifferentiated)	1	AEBP1,AHR,BHLHE41,BNC1,BRF2,CSRNP1,DDIT3,EGR3,ELF1,GLMP,HIF1A,HOXA10,HOXA11,HOXA13,HOXA7,HOXD1,HOXD8,IRF1,,JUND,KLF11,KLF5,LHX8,MTERF4,MXD1,PLSCR1,PURA,RARG,RBCK1,SCX,SIX4,SMAD9,SNAI3,SOX9,SP110,SP140L,STAT1,STAT2,TWIST1,YBX3,ZNF154,ZNF347,ZNF436,ZNF503,ZNF671,ZNF697
	2	CAMTA2,CXXC5,FOSL2,JAZF1,MBNL2,NACC2,PKNOX1,SMAD1,ZNF385D,ZNF438,ZNF703
	3	NR2F2
	4	n.d.
	5	AHDC1,AHRR,ANHX,ATF7,NPFF,BPTF,CBX2,CDX1,CENPA,CHCHD3,CSRNP3,DEAF1,DNMT1,DOT1L,DPF1,DPF3,DPRX,EMX1,FLYWCH1,,HES1,HES5,HOXD3,JRK,KCMF1,KDM2A,KDM2B,KIN,L3MBTL3,MAZ,MXI1,MYPOP,NCOA1,NCOA2,NCOA3,NFE2L1,NHLH1,NR6A1,PHF1,PIN1,POU2AF1,PRMT3,SAFB2,SALL3,SKI,SMYD3,SNAI1,SNAPC2,SOHLH1,SRCAP,TCF20,ZBTB20,ZBTB46,ZFHX3,ZGPAT,ZNF133,ZNF280B,ZNF326,ZNF395,ZNF430,ZNF598,ZNF627,ZNF704,ZNF707; LOC101928160,ZNF714,…
	6	EMX2,HES3,HIC2,HOXB3,LHX6,ONECUT1,SATB2,TBX20,ZNF41
	7	NPAS3,SETBP1
Trackable	8	ARID5B,BATF3,BCL6,CEBPB,DLX2,EGR2,ELK4,FOXO3,HIC1,HIVEP1,HOXB2,JUN,KLF10,KLF4,LEF1,MAF,MAX,MEOX2,,NFATC4,NFIL3,OSR2,PAX3,PRRX1,RELB,SIX1,SNAI2,STAT5A,TBX2,TET2,TSHZ1,ZBTB4,ZBTB47,ZBTB7B,ZIC3
	9	BARX1,ZFHX4,ZNF135
	10	DLX1
	11	BHLHE40,BNC2,CEBPD,CREB3L1,ELK3,EPAS1,ETV1,GLIS3,HBP1,HIVEP2,KLF2,MEF2D,MEIS2,MEOX1,MKX,MXD4,MYC,NPAS2,,PPARD,PPARG,RARB,SP100,TCF4,TET3,THRA,TRPS1,TSHZ2,TSHZ3,VDR,ZBTB7A,ZNF844
	12	EBF2,EBF3,ELF4,FOXC1,HAND2,JDP2,LHX2,MAFB,MSX1,NFATC1,NFIA,NFIB,NFIX,OSR1,PRRX2,RARA,TBX15,TBX18
	13	TBX3
	14	n.d.
	15	n.d.
	16	n.d.
	17	n.d.
	18	HLX,MSX2,NFIC,SHOX
	19	n.d.
	20	AEBP2,ARID3A,ARNT2,BACH2,BCL11A,CDC5L,CEBPE,CREB3L2,CREB5,CRX,CUX2,DBX2,E2F7,EBF4,EHF,ESR1,ESRRB,ETS2,,ETV7,FOXD2,FOXK2,FOXN3,FOXO6,FOXP1,FOXP2,FOXS1,GATAD2A,GATAD2B,GFI1B,GLI3,GLIS1,GRHL1,GRHL3,GZF1,HIF3A,HMG20A,HMGA2,HOXA2,HSF1,IRF4,IRF5,IRF6,IRX2,KLF3,KLF9,LCOR,MAFG,MECOM,MECP2,MEF2A,MESP2,MYT1L,NEUROD6,NFX1,NR1D1,NR1D2,NR1H3,NR2C2,NR3C2,NR5A2,OLIG3,PKNOX2,PLAG1,POU2F2,POU6F2,PPARA,PRDM2,PRDM5…
	21	ATOH8,CAMTA1,CUX1,DMRT1,DRGX,EBF1,FOXK1,GATA2,GATA3,GTF2IRD1,HIVEP3,HMX1,HOXA3,KLF6,LHX3,LMX1A,LMX1B,MEIS1,,NFATC2,NKX1-1,NKX6-2,NOBOX,NPAS1,NR2F1,NR4A1,PAX2,PAX7,PBX3,PRDM16,RFX2,RUNX3,RXRA,TBX22,TBX4,TCF7L1,TCF7L2,TFAP2A,THRB,TRERF1,TWIST2,UNCX,ZBTB16,ZEB2,ZNF423,ZNF516,ZNF536
	22	PAX8,ZNF492
	23	CREB1,SIX2
	24	ALX3
	25	ZNF716
	26	GLI2,KLF13,MAFK
	27	ALX4,BCL11B,CASZ1,IRF2,PRDM8,ZBTB7C
	28	n.d.
Un-Trackable (UnT-Differentiation)	29	ADNP,ADNP2,AIRE,ALX1,ARID3B,ARNT,ASCL2,ASCL5,ATF4,BATF,BATF2,BAZ2A,BBX,BCL6B,BHMG1,BSX,CIC,CNBP,,CTCFL,DBX1,DMRTB1,E2F6,E4F1,ELF5,ERF,ESRRA,ETV4,EVX2,FOXB2,FOXH1,FOXJ3,FOXL1,FOXN1,FOXO1,FOXO4,GATA6,GBX2,GLI4,GTF2I,GTF2IRD2,HAND1,HDX,HES2,HEYL,HMGA1,HMGB2,HOXD10,HOXD11,HOXD12,HSF2,IKZF2,IRF3,IRF8,ISX,KLF15,KLF16,KLF7,L3MBTL4,LBX1,LIN28B,LYL1,MAFA,MAFF,MBD3,MIER3,MITF,MLX,MNT,MNX1,MTA1,MTF1,MYRF,MY…
	30	ARNTL,BARX2,CREB3L3,DMRT2,DNAJC1,EVX1,FLI1,FOXD1,FOXF2,GATA5,GSC,HOXA1,KLF8,NKRF,NKX2-5,NR5A1,PHOX2A,PRDM6,,TFAP2C,ZBTB21,ZFP37,ZNF213,ZNF354C,ZNF560,ZNF675,ZNF680,ZNF85,ZSCAN1
	31	ASCL1,BARHL1,DACH2,DMRT3,E2F4,FOXD4L5,FOXF1,FOXR2,GATA1,GLI1,HHEX,HMGB3,HOXB1,HOXC4,ISL1,MSGN1,NEUROG1,NEUROG2,,NR2E1,NR4A2,PAX9,PITX1,PITX2,PRDM14,RCOR2,SIX3,SP6,TLX1,ZBTB32,ZIC5,ZNF100,ZNF311,ZNF317,ZNF510,ZNF562,ZNF563,ZNF573,ZNF624,ZNF665,ZNF728,ZNF729,ZNF781,ZNF81,ZNF835,ZNF845,ZNF90,ZXDB

## Sheet: Glial-M7 Mac-CM
Supplementary Table S3/Tab 2. Transcription factor genes were detected in Glial-M7 after 14 days of in vitro differentiation under Macrophage-conditioned differentiation media (Mac-CM) as significant by pairwise analysis of differential analysis for RRBS (5mC) and RRHP(5hmC) for and between Glial-M7 and Neural-M28 as described in the manuscript. Pattern numbers are from Fig. 6e, f.
In vitro differentiation	Pattern # from Fig.6G	TF
UnTrackable (UnT-Undifferentiated)	1	AEBP1,AHR,ARID5B,BATF3,BHLHE41,BNC1,BRF2,CEBPB,CSRNP1,DDIT3,DLX1,EGR2,EGR3,ELF1,ELK4,GLMP,HIF1A,HIVEP1,,HOXA11,HOXA13,HOXA7,HOXB2,HOXD1,HOXD8,IRF1,JUN,JUNB,JUND,KLF11,KLF5,LEF1,LHX8,MAF,MAX,MSC,MTERF4,MXD1,NFIL3,PLSCR1,PURA,RBCK1,RELB,SCX,SIX4,SMAD9,SNAI2,SNAI3,SOX9,SP110,SP140L,STAT1,STAT2,TWIST1,YBX3,ZBTB4,ZBTB47,ZFHX4,ZIC3,ZNF154,ZNF347,ZNF436,ZNF503,ZNF671,ZNF697
	2	CEBPD,CXXC5,ETV1,FOSL2,FOXC1,JAZF1,MBNL2,NACC2,PKNOX1,SMAD1,VDR,ZNF385D,ZNF438,ZNF703
	3	NR2F2
	4	n.d.
	5	AHDC1,AHRR,ANHX,ATF7-NPFF,BPTF,CBX2,CDX1,CENPA,CHCHD3,CRX,CSRNP3,DEAF1,DNMT1,DOT1L,DPF1,DPF3,DPRX,ESR1,,FLYWCH1,FOXP2,GFI1B,GPBP1,GRHL1,HES1,HES5,HOXD3,JRK,KCMF1,KDM2A,KDM2B,KIN,L3MBTL3,LCOR,MAFG,MAZ,MECP2,MESP2,MXI1,MYPOP,NCOA1,NCOA2,NCOA3,NFE2L1,NOBOX,NR1D2,OLIG3,PHF1,PIN1,PLAG1,POU2AF1,POU6F2,PRDM2,PRMT3,SAFB2,SALL3,SKI,SMYD3,SNAPC2,SNAPC4,SOHLH1,SRCAP,SREBF2,TCF12,TCF20,TFE3,THRB,ZBTB20,ZBTB4…
	6	CREB1,EMX2,HES3,HOXB3,LHX6,ONECUT1,SATB2,TBX20,ZNF41
	7	NPAS3,SETBP1
Trackable	8	BCL6,FOXO3,HIC1,KLF10,KLF4,MEOX2,NFATC4,OSR2,PRRX1,RARG,SIX1,STAT5A,TBX2,TET2,TSHZ1,ZBTB7B,ZNF135
	9	BARX1,DLX2
	10	PAX3,TBX3
	11	BHLHE40,BNC2,CAMTA2,CREB3L1,ELK3,EPAS1,GLIS3,HBP1,HIVEP2,JDP2,MAFB,MEF2D,MEOX1,MKX,MXD4,MYC,NPAS2,NR3C1,,PPARG,PRRX2,RARA,RARB,SP100,TCF4,TET3,THRA,TRPS1,TSHZ2,TSHZ3,ZBTB7A,ZNF844
	12	EBF2,EBF3,ELF4,HAND2,KLF2,LHX2,MEIS2,MSX1,NFATC1,NFIA,NFIB,NFIX,OSR1,TBX15,TBX18
	13	PRDM8
	14	n.d.
	15	n.d.
	16	n.d.
	17	n.d.
	18	HLX,MSX2,NFIC,SHOX
	19	n.d.
	20	AEBP2,ARNT2,ATOH8,BCL11A,CDC5L,CREB3L2,CREB5,CUX1,CUX2,DBX2,E2F7,EBF4,EMX1,ETS2,FOXK2,FOXN3,FOXO6,FOXS1,,GLI3,GLIS1,GRHL3,GZF1,HIF3A,HMG20A,HMGA2,HOXA2,HSF1,IRF5,IRF6,IRX2,KLF3,KLF6,KLF9,MECOM,MEF2A,MEIS1,MYT1L,NEUROD6,NFATC2,NFX1,NHLH1,NKX6-2,NPAS1,NR1D1,NR1H3,NR2C2,NR2F1,NR3C2,NR4A1,NR5A2,NR6A1,PBX3,POU2F2,PPARA,PRDM5,RFX1,RFX8,RORA,RUNX2,SMAD3,SNAI1,SOX13,SP1,STAT3,STAT5B,TAL1,TBX5,TEAD4,TEF,T…
	21	ARID3A,BACH2,CAMTA1,CEBPE,DRGX,EBF1,EHF,ESRRB,ETV6,FOXD2,FOXK1,FOXP1,GATA2,GATAD2A,GATAD2B,GTF2IRD1,HIVEP3,HMX1,,IRF4,LHX3,LMX1A,LMX1B,NKX1-1,PAX2,PAX7,PAX8,PKNOX2,PRDM16,RBPJ,RFX2,RXRA,TBX22,TBX4,TCF7L1,TCF7L2,TEAD1,UNCX,ZBTB16,ZEB2,ZNF257,ZNF423
	22	DMRT1,MYT1,RUNX3,TFAP2A,ZNF492
	23	SIX2
	24	ALX3
	25	HIC2,ZNF716
	26	ALX4,GLI2,MAFK
	27	BCL11B,CASZ1,IRF2,KLF13,ZBTB7C
	28	n.d.
Un-Trackable (UnT-Differentiation)	29	AIRE,ARNT,ARNTL,BATF2,BBX,BCL6B,BHMG1,CTCFL,ETV4,FOXB2,FOXD1,FOXJ3,FOXN1,GATA6,GTF2I,GTF2IRD2,HMGB2,HMGB3,,HOXB1,IRF8,KLF7,MTA1,NFYB,NKX2-2,NRF1,OLIG1,PAX1,PBX1,POU2F1,PRDM10,RERE,RXRB,SATB1,SCRT1,SIX3,SOX8,TBX6,TCF15,TCF23,TFAP2B,THAP12,TP73,TULP3,UBP1,ZBTB45,ZFP62,ZFX,ZIC1,ZNF107,ZNF182,ZNF213,ZNF217,ZNF22,ZNF267,ZNF335,ZNF354A,ZNF467,ZNF48,ZNF521,ZNF525,ZNF532,ZNF646,ZNF684,ZNF708,ZNF771,ZSCAN…
	30	BARX2,CREB3L3,EVX1,FOXO4,GBX2,GSC,HEYL,KLF8,LHX9,MNT,NKX2-5,ZNF208,ZNF680,ZNF827,ZSCAN1
	31	DACH2,DMRT2,E2F6,FOSL1,FOXD4L5,FOXN4,FOXR2,HDX,HELT,HMX3,HOXB13,NEUROG1,NKX3-1,NR2E1,OTX2,PAX9,PITX1,PRDM14,,RCOR2,SALL4,SMAD2,SMARCE1,ST18,TFAP2C,TLX1,ZBTB21,ZFP37,ZKSCAN1,ZNF221,ZNF311,ZNF331,ZNF354C,ZNF471,ZNF544,ZNF562,ZNF573,ZNF596,ZNF677,ZNF736,ZNF765,ZNF835,ZNF85,ZNF852,ZNF98

## Sheet: Neural-M28 DM
Supplementary Table S3/Tab 3. Transcription factor genes were detected in Neural-M28 after 14 days of in vitro differentiation under normal neural differentiation media (DM) as significant by pairwise analysis of differential analysis for RRBS (5mC) and RRHP(5hmC) for and between Glial-M7 and Neural-M28 as described in the manuscript. Pattern numbers are from Fig. 6e, f.
In vitro differentiation	Pattern # from Fig.6G	TF
UnTrackable (UnT-Undifferentiated)	1	CBX2,CENPX,CHAMP1,CXXC4,DACH1,FBXL19,FOS,HSF2,LCORL,MTF2,POU3F3,SATB2,SOX11,SOX2,SOX21,TET1,THAP10,THAP9,,ZNF215,ZNF254,ZNF280B,ZNF280C,ZNF385A,ZNF443,ZNF551,ZNF620,ZNF66,ZNF660,ZNF670,ZNF724,ZSCAN16,ZSCAN29
	2	CENPA,DOT1L,DPF1,KDM2B,PATZ1,TGIF2,ZFPM2,ZMAT4,ZNF462
	3	HES6
	4	n.d.
	5	AHDC1,ARHGAP35,CCDC17,CHCHD3,CSRNP3,CXXC5,HOXD10,JAZF1,KDM2A,KMT2A,MYPOP,NACC2,NCOA3,NPAS3,PHF19,SAFB2,SKI,SMYD3,,TBX1,TBX4,TCF20,THAP6,TIGD3,ZBTB46,ZFHX3,ZFTA,ZNF225,ZNF277,ZNF280D,ZNF385B,ZNF385D,ZNF580,ZNF608,ZNF703,ZNF704,ZNF804B
	6	AHRR,CDX2,CENPB,FOXD4L3,GATA2,HNF1B,HOXB9,IRF6,MAFB,NEUROG1,NKX2-6,NR2F2,POU4F3,TBR1,TBX20,ZNF296,ZNF365,ZNF503,,ZNF707; LOC101928160,ZNF747,ZNF790
	7	n.d.
Trackable	8	ADNP2,ARNT2,E2F1,E2F5,E2F7,FOXM1,HES4,IKZF2,IKZF4,IRX2,KLF15,LCOR,LIN28A,LIN28B,MYCL,NFE2L3,NR2C1,NR6A1,,PLAGL2,POU2F1,POU3F4,REPIN1,RFX2,RFX4,SALL4,TET2,VEZF1,ZBTB12,ZBTB18,ZBTB39,ZFHX2,ZNF100,ZNF101,ZNF107,ZNF195,ZNF219,ZNF273,ZNF331,ZNF33B,ZNF367,ZNF43,ZNF431,ZNF587B,ZNF594,ZNF672,ZNF675,ZNF681,ZNF682,ZNF696,ZNF714,ZNF730,ZNF85,ZNF850,ZNF92,ZNF93
	9	BAZ2A,TET3,ZNF90
	10	n.d.
	11	ARID3A,DNMT1,E2F2,FOXB1,FOXO1,HIC2,HMGA1,IRX1,MEIS1,MYBL2,MYCN,NR2F6,NRF1,POU3F1,POU3F2,RFX3,SALL1,SALL2,,SOX13,SOX3,SOX5,TTF1,VAX2,ZIC5,ZNF114,ZNF48,ZNF483,ZNF678,ZNF69,ZNF710
	12	ASCL1,ATOH8,CASZ1,CUX2,FOXP4,IRX3,ONECUT1,PKNOX2,SOX1,TCF7,TFAP4,ZIC2
	13	n.d.
	14	ARID3B
	15	IRX5,ZNF141
	16	n.d.
	17	EN2,GLI2
	18	EN1,GBX2,PAX5,ZBTB16
	19	n.d.
	20	AHR,ATF3,BBX,BHLHA15,BHLHE23,BSX,CAMTA1,CDC5L,CDX1,CIC,CREB5,CREM,CTCF,DEAF1,DMRTB1,ESR1,ESR2,ESRRB,,FOXJ3,FOXK2,FOXO3,FOXP1,GATAD2A,GATAD2B,GLIS3,GRHL2,GTF2IRD1,HAND2,HIVEP2,HIVEP3,HMG20A,IKZF5,JDP2,KLF13,KLF16,LEF1,LHX4,MAF,MEF2A,MEIS3,MESP1,MGA,MITF,MKX,MLX,MLXIP,MNT,MSGN1,MYBL1,MYF5,MYRF,MYRFL,MYT1,NPAS2,NR1H2,NR2C2,NR2F1,NR3C2,NR4A2,PBX1,PLAGL1,PPARA,PRRX1,REST,RREB1,RUNX3,SMAD3,SMAD9,SOX6,S…
	21	ASCL5,BACH2,EBF3,EBF4,ETS1,FOXJ1,FOXK1,FOXN3,GLI3,GLIS2,HIC1,HMGA2,HNF4G,HOXC12,LHX2,LMX1B,NFIC,NFIX,,NR5A1,PAX6,PRDM16,PRRX2,RARA,RARB,RORA,RXRA,SCRT1,SREBF1,TBX6,TCF3,TCF7L1,TEAD1,TFCP2,TP73,UNCX,ZFPM1,ZHX2,ZIC1,ZNF236,ZNF423,ZNF467,ZNF517,ZNF586,ZNF783
	22	n.d.
	23	EGR2,EMX1,GCM2,HOXB13,HOXC10,IKZF1,NKX1-1,SALL3,ZNF687,ZZZ3
	24	ESRRG,FOSL2,HOXB8,IRX4,KLF4,LHX3,NFATC2,ONECUT2,ONECUT3,OTX1,PHOX2A,RAX
	25	FIGLA,FOXD4L4
	26	BCL6B,BNC2,CREB3L1,LHX5,ZNF512B
	27	CUX1,ELK3,ERG,FLI1,FOXD4,PAX8,RFX1,SIM1,SP6
	28	n.d.
Un-Trackable (UnT-Differentiation)	29	ADNP,AFF1,AFF4,AIRE,ALX1,ALX4,ANHX,ANKRD30A,AR,ARGFX,ARID1A,ARID2,ARID3C,ARID4A,ARID5A,ARNT,ARNTL,ASCL2,,ASH1L,ATF1,ATF2,ATF6B,ATF7,BARX2,BATF2,BATF3,BAZ2B,BCL11A,BCLAF1,BHLHA9,BHLHE40,BHMG1,BORCS8-MEF2B,CAPN15,CARF,CARHSP1,CBFB,CEBPB,CEBPE,CEBPG,CERS5,CERS6,CIZ1,CLOCK,CNBP,CREB1,CREB3L2,CREB3L3,CREB3L4,CREBL2,CREBZF,CRX,CSDC2,DACH2,DBX1,DDIT3,DLX5,DMBX1,DMRT2,DMRTA1,DNAJC1,DNAJC2,DPF2,DPRX,DUXA,…
	30	AEBP2,AFF2,ARID5B,ARX,BARX1,BATF,BCL11B,BCL6,CAMTA2,CERS4,CTCFL,DBP,DLX3,DMRT1,DMRTA2,DRGX,EBF2,ELF4,,EVX2,FIZ1,FOXA3,FOXE1,FOXH1,FOXO6,GFI1,GLIS1,HOXC11,IRF5,KLF11,KLF14,KLF9,L3MBTL4,LHX6,LHX9,LITAF,MEOX2,MIXL1,MYF6,MYOD1,MYT1L,NFATC1,NFIA,NKX6-3,NR5A2,OSR2,OVOL1,PAX1,PITX3,PKNOX1,POU2F2,POU6F1,PPARG,PRDM12,PRDM13,PREB,SATB1,SMAD2,SUB1,TCF15,TEF,TFAP2A,TFAP2B,TSHZ3,WT1,YBX2,ZBTB7C,ZFP69,ZNF184,Z…
	31	BARHL1,CDIP1,FOXA1,FOXC1,FOXC2,FOXG1,GSX1,HHEX,HOXC4,LBX1,NEUROD1,NKX2-2,NKX3-1,OTP,PAX9,PDX1,PHOX2B,PTF1A,,SOX14,SP5,STAT4,TBX3,TERF1,TFAP2C,TLX1,ZBTB6,ZNF217,ZNF283,ZNF418,ZNF600

## Sheet: Neural-M28 Mac-CM
Supplementary Table S3/Tab 4. Transcription factor genes were detected in Neural-M28 after 14 days of in vitro differentiation under Macrophage-conditioned differentiation media (Mac-CM) as significant by pairwise analysis of differential analysis for RRBS (5mC) and RRHP(5hmC) for and between Glial-M7 and Neural-M28 as described in the manuscript. Pattern numbers are from Fig. 6e, f.
In vitro differentiation	Pattern # from Fig.6G	TF
UnTrackable (UnT-Undifferentiated)	1	CBX2,CENPX,CHAMP1,CXXC4,DACH1,E2F1,E2F5,FBXL19,FOXM1,HES4,HSF2,IKZF2,IKZF4,IRX2,LCOR,LCORL,LIN28A,LIN28B,,MYCL,NFE2L3,OLIG1,PLAGL2,POU2F1,POU3F3,SALL4,SATB2,SOX11,SOX2,SOX21,TET2,TET3,THAP10,THAP9,VEZF1,ZBTB12,ZBTB18,ZFHX2,ZIK1,ZNF100,ZNF101,ZNF107,ZNF195,ZNF215,ZNF219,ZNF254,ZNF280B,ZNF280C,ZNF33B,ZNF367,ZNF385A,ZNF43,ZNF431,ZNF443,ZNF551,ZNF587B,ZNF594,ZNF620,ZNF66,ZNF660,ZNF670,ZNF672,ZNF681,Z…
	2	ASCL1,CENPA,DNMT1,DOT1L,DPF1,FOXB1,HMGA1,KDM2B,POU3F2,SOX13,SOX3,TGIF2,TTF1,ZFPM2,ZMAT4,ZNF462,ZNF678
	3	HES6,ZNF141
	4	GBX2
	5	AHDC1,AHR,ARHGAP35,BHLHE23,CCDC17,CHCHD3,CIC,CSRNP3,CXXC5,ESR1,ESR2,FOXJ3,HAND2,HOXD10,JAZF1,KDM2A,KMT2A,LEF1,,MLX,MYPOP,MYRFL,NACC2,NCOA3,NPAS3,NR1H2,NR4A1,NR4A2,PHF19,PLAGL1,PPARA,PRRX2,SAFB2,SCRT1,SKI,SMYD3,SP2,TCF20,TGIF1,TIGD3,TLX3,UNCX,ZBTB21,ZBTB46,ZFHX3,ZFTA,ZNF135,ZNF225,ZNF232,ZNF250,ZNF251,ZNF277,ZNF280D,ZNF385B,ZNF385D,ZNF473,ZNF57,ZNF575,ZNF580,ZNF608,ZNF70,ZNF703,ZNF704,ZNF804B,ZSCA…
	6	AHRR,CDX2,CENPB,EGR2,EMX1,FIGLA,FOXD4L3,GATA2,GCM2,HNF1B,HOXB13,HOXB8,HOXB9,HOXC10,IRF6,LHX3,NEUROG1,NKX1-1,,NR2F2,POU4F3,RAX,TBR1,TBX20,ZNF365,ZNF503,ZNF671,ZNF687,ZNF707; LOC101928160,ZNF747,ZZZ3
	7	SP6
Trackable	8	ADNP2,BAZ2A,E2F7,FOS,KLF15,NR2C1,NR6A1,POU3F4,REPIN1,RFX2,RFX4,TET1,ZBTB39,ZNF331,ZNF675,ZNF714,ZNF850,ZNF92
	9	ARNT2,ZNF273
	10	n.d.
	11	ARID3A,ATOH8,E2F2,FOXO1,HIC2,IRX1,IRX3,MYBL2,MYCN,NR2F6,NRF1,PATZ1,POU3F1,RFX3,SALL1,SNAI1,SOX5,TCF7,,ZIC2,ZIC5,ZNF48,ZNF483,ZNF69,ZNF710
	12	CASZ1,CUX2,FOXP4,MEIS1,ONECUT1,PKNOX2,SALL2,SOX1,VAX2
	13	ZNF114
	14	ARID3B
	15	IRX5
	16	n.d.
	17	EN2,GLI2
	18	PAX5,ZBTB16
	19	EN1
	20	ASCL5,ATF3,BBX,BHLHA15,BSX,CDC5L,CREM,CTCF,DEAF1,DMRTB1,ETV5,FOXJ1,FOXK1,FOXK2,FOXN3,FOXO3,FOXP1,GATAD2A,,GLIS3,GRHL2,GTF2IRD1,HIVEP2,HIVEP3,HMG20A,HMGA2,HOXC12,IKZF5,JDP2,KLF16,LHX2,LHX4,MAF,MEIS3,MGA,MITF,MKX,MNT,MSGN1,MYBL1,MYF5,MYRF,MYT1,NFIC,NFIX,NR2C2,NR3C2,NR5A1,PBX1,RARA,RORA,RREB1,RUNX3,RXRA,SMAD3,SMAD9,SOX6,SP4,ST18,STAT5A,TBX1,TCF4,TCF7L1,TCF7L2,TEAD1,TEAD4,TFCP2,THAP12,THAP6,THRA,TP73…
	21	BACH2,CAMTA1,CDX1,CREB5,EBF3,EBF4,ESRRB,ETS1,GLI3,GLIS2,HIC1,KLF13,LMX1B,MESP1,MLXIP,NPAS2,NR2F1,PAX6,,PRRX1,RARB,REST,SREBF1,TBX4,ZFPM1,ZIC1,ZIC4,ZNF341,ZNF423,ZNF517,ZNF536
	22	HNF4G,TBX6,TCF3,ZNF586,ZNF783
	23	IKZF1,IRX4,SALL3,ZNF296
	24	ESRRG,FOSL2,NFATC2
	25	FOXD4L4,KLF4,MAFB,ONECUT2,ONECUT3,OTX1,PHOX2A,ZNF790
	26	BCL6B,BNC2,CREB3L1,ELK3,FLI1,LHX5,ZNF512B
	27	CUX1,ERG,FOXD4,PAX8,RFX1
	28	SIM1
Un-Trackable (UnT-Differentiation)	29	AEBP2,AFF4,ANKRD30A,AR,ARID1A,ARX,ASCL2,ASH1L,BATF3,BAZ2B,BCL11B,BHLHA9,CAPN15,CEBPB,CERS6,CLOCK,CRX,DBP,,DPF2,DPRX,E2F6,EBF1,EHF,ELF5,ESX1,ETV7,FOXB2,FOXD2,GLIS1,GON4L,GTF2I,HDX,HMX1,HOXB7,IRF2,IRF4,ISL2,JUN,KDM5C,KLF10,KLF12,KLF3,KLF5,KLF6,KLF7,MAFG,MAFK,MBD2,MECP2,MEF2C,MEOX1,MIXL1,MLLT10,MTA3,MYB,MYC,MYSM1,MYT1L,NFATC1,NFE2L1,NFRKB,NFX1,NFYB,NHLH1,NHLH2,NKX1-2,NKX6-3,NR0B1,NR1I2,NSD2,PARP1,PB…
	30	ALX4,ARID5B,BHLHE40,BORCS8-MEF2B,CAMTA2,CIZ1,CREB3L2,CTCFL,ETV6,FOXS1,GFI1B,L3MBTL4,LITAF,MYOD1,NFIA,PRDM12,PRDM2,RORB,,STAT4,TFAP2A,WT1,ZBTB7C,ZNF461
	31	ARID3C,ARNTL2,BARX2,BATF,CDIP1,DMRT1,DMRTA2,EVX2,FEZF2,FOXA3,FOXC1,FOXE1,FOXG1,FOXI2,FOXO6,GATA4,GATA5,GFI1,,GSX1,HMX2,HOXA2,HOXC11,HOXC13,ISL1,LBX1,LHX6,LHX9,LMX1A,MNX1,MYF6,NKX2-2,NKX3-1,NKX3-2,NKX6-1,OLIG3,OTP,OVOL1,PAX2,PAX3,PDX1,PITX3,POU5F1,RFX6,SOX14,TBX15,TCF25,VAX1,VSX2,ZBTB6,ZNF184,ZNF217,ZNF418,ZNF528,ZNF578,ZNF589,ZNF596,ZNF600,ZNF649,ZNF766,ZNF808,ZNF835,ZSCAN10,ZSCAN5A,ZSCAN9,ZXDC

## Sheet: Neural-M28 in vivo
Supplementary Table S3/Tab 5. The comparison of TFs observed in Neural-M28 identified between in vitro and in vivo models is shown in Fig. 8e.
In vivo
UnTrackable (UnT-in vitro Undifferentiated)	ARHGAP35,CBX2,CHAMP1,CHCHD3,CSRNP3,CXXC4,DACH1,DOT1L,DPF1,HES6,NPAS3,NR2F2,POU3F3,SOX11,SOX2,ZBTB46,ZFPM2,ZIK1,,ZNF254,ZNF277,ZNF280C,ZNF385D,ZNF462,ZNF551,ZNF660,ZNF704,ZSCAN16,ZSCAN29
Trackable (T-in vitro Differentiation)	ARNT2,ASCL1,ATOH8,CAMTA1,CASZ1,CUX2,DEAF1,DNMT1,EBF3,ESRRB,FOXK1,FOXP4,GATAD2A,GTF2IRD1,HES4,HIC2,HIVEP2,HMGA1,,IRX5,LEF1,LHX2,LHX5,LMX1B,MEIS3,MLXIP,MYBL2,MYCL,MYCN,MYT1,NR2C1,NR2F1,OTX1,PAX6,PBX1,PKNOX2,PLAGL1,POU3F2,POU3F4,REPIN1,RFX2,RFX4,RORA,SALL2,SCRT1,SMAD9,SOX1,SOX13,SOX5,SP2,ST18,TCF3,TCF7L1,TCF7L2,TEAD1,TET1,TET2,TFCP2,TSHZ2,TTF1,UNCX,ZBTB21,ZFHX2,ZIC1,ZIC2,ZIC4,ZIC5,ZNF100,ZNF107,ZNF1…
Un-Trackable (UnT-in vitro Differentiation)	ARNTL2,BARHL1,BCL11A,BCL11B,CARF,CEBPG,CREBL2,E4F1,EBF1,EBF2,ELK1,FOXP2,GMEB2,GTF2I,GTF2IRD2B,HDX,HMG20B,HOXA2,,KLF11,KLF12,KLF3,MBD1,MBD3,MEIS2,MXD1,MYT1L,MZF1,NEUROD6,NFIB,NHLH1,NHLH2,OLIG2,PAX2,PAX3,PREB,RFX5,SATB1,SCRT2,SETDB2,SLC2A4RG,SOX4,SOX9,SREBF2,TEAD2,TFAP2A,TFAP2B,THAP4,TSC22D1,TSHZ1,WIZ,ZBED1,ZBED4,ZBTB17,ZBTB45,ZEB1,ZFHX4,ZFP1,ZFP14,ZFP28,ZFP82,ZFP90,ZHX3,ZKSCAN1,ZKSCAN2,ZKSCAN5,ZKS…
In vivo: they were not detected with the 5mC/5hmC epigenetic marks during in vitro differentiation	AHCTF1,ATMIN,BACH1,BHLHE22,C11orf95,CEBPZ,CENPBD1,CREB3,CSRNP2,DZIP1,FAM200B,GTF3A,HMGN3,HOXB3,INSM1,LHX1,MBD4,MSANTD4,,NEUROG2,OTX2,PBX2,PCGF2,PCGF6,PIN1,POGK,POU4F1,PRDM8,PRR12,RBSN,SAFB,SETBP1,SGSM2,SHOX2,SIX3,SKOR1,SKOR2,SNAPC5,SOX12,SP9,THAP2,TRAFD1,USF1,ZBED5,ZBTB5,ZC3H8,ZFP30,ZFP69B,ZIC3,ZMAT1,ZNF10,ZNF112,ZNF117,ZNF124,ZNF134,ZNF146,ZNF181,ZNF197,ZNF211,ZNF227,ZNF233,ZNF234,ZNF268,ZNF275,…
